# Supplementary material for: Ptch2/Gas1 and Ptch1/Boc differentially regulate Hedgehog signalling in murine primordial germ cell migration
Source: Nat Commun. 2020 Apr 24;11:1994. doi: 10.1038/s41467-020-15897-3 (PMC7181751; doi:10.1038/s41467-020-15897-3)
Supplement: Supplementary file 15 — Source Data [file 41467_2020_15897_MOESM15_ESM.zip]

Archive with 13 entries (13 files):
- Figure 10 B  source file.xlsx
- Figure 2 B C D source file.xlsx
- Figure 3 B C D source file.xlsx
- Figure 4 B D source file.xlsx
- Figure 5 B D source file.xlsx
- Figure 6 A C source file.xlsx
- Figure 7A source file.xlsx
- Figure 8 A B source file.xlsx
- Figure 9 B  source file.xlsx
- Supplementary Figure 2 source file.xlsx
- Supplementary Figure 6 source file.xlsx
- Supplementary Figure 7 source file.xlsx
- Supplementary Figure 8 source file.xlsx
