# Supplementary material for: Ptch2/Gas1 and Ptch1/Boc differentially regulate Hedgehog signalling in murine primordial germ cell migration
Source: Nat Commun. 2020 Apr 24;11:1994. doi: 10.1038/s41467-020-15897-3 (PMC7181751; doi:10.1038/s41467-020-15897-3)
Supplement: Supplementary file 15 — Source Data [file 41467_2020_15897_MOESM15_ESM.zip › Figure 10 B source file.xlsx]

## Sheet: Fig 10B Number of PGCs 
		WT			Gas1 KO										t-test	Discovery?	P value	Mean of WT	Mean of Gas1 KO	Difference	SE of difference	t ratio	df	q value
		Mean	S.D.	N	Mean	S.D.	N								total	No	0.062509	231.3	225	6.333	2.472	2.562	4	0.063134
	total	231.333	1.52753	3	225	4	3
	gr	225.333	0.57735	3	187.333	6.4291	3								t-test	Discovery?	P value	Mean of Group A	Mean of Group B	Difference	SE of difference	t ratio	df	q value
	mes	6	1	3	27.6667	1.52753	3								gr	Yes	0.000521	225.3	187.3	38	3.727	10.2	4	0.000526
	hg	0	0	3	10	2.64575	3
															t-test	Discovery?	P value	Mean of Group A	Mean of Group B	Difference	SE of difference	t ratio	df	q value
															mes	Yes	3.3e-05	6	27.67	-21.67	1.054	20.55	4	3.3e-05
															t-test	Discovery?	P value	Mean of Group A	Mean of Group B	Difference	SE of difference	t ratio	df	q value
															hg	Yes	0.002814	0	10	-10	1.528	6.547	4	0.002843
	WT	gr	mes	hg	Total
	embryo1	225	5	0	230
	embryo2	225	6	0	231
	embryo3	226	7	0	233
	Gas1 KO	gr	mes	hg	Total
	embryo1	192	26	7	225
	embryo2	180	29	12	221
	embryo3	190	28	11	229

## Sheet: Fig 10C Litter size 
	(+/-)			(-/-)						Discovery?	P value	Mean of (+/-)	Mean of (-/-)	Difference	SE of difference	t ratio	df	q value
	Mean	sd	number	Mean	sd	number				Yes	0.00029	10.78	4	6.778	1.301	5.21	11	0.000293
	12.33	0.58	3	4.4	1.52	5
	(+/-)			(-/-)
	Delivery date	Litter size		Delivery date	Litter size
	2018-11-15	11		2018-11-07	5
	2018-12-09	14		-	-
	2019-01-02	12		-	-
	2019-01-26	12		-	-
	2019-02-17	10		-	-
	2019-03-12	13		2019-03-23	5
	2019-04-05	9		2019-04-23	2
	2019-04-29	10		-	-
	2019-05-23	-		-	-
	2019-06-15	6		2019-06-11	4
