# Supplementary material for: Ptch2/Gas1 and Ptch1/Boc differentially regulate Hedgehog signalling in murine primordial germ cell migration
Source: Nat Commun. 2020 Apr 24;11:1994. doi: 10.1038/s41467-020-15897-3 (PMC7181751; doi:10.1038/s41467-020-15897-3)
Supplement: Supplementary file 15 — Source Data [file 41467_2020_15897_MOESM15_ESM.zip › Figure 2 B C D source file.xlsx]

## Sheet: Fig 2C distance from mid line
		Empty vector	Shh transfect		Unpaired t test with Welch's correction
Exp1	Cell 1	8.414	89.091		P value	<0.0001
	2	28.724	125.766		P value summary	****
	3	63.857	149.483		Significantly different (P < 0.05)?	Yes
	4	74.258	258.86		One- or two-tailed P value?	Two-tailed
	5	66.99	294.022		t, df	t=11.76, df=55
	6	64.367	106.307
	7	57.958	129.317
	8	59.415	107.181
	9	30.495	146.501
	10		234.164
Exp2	Cell 1	97.467	241.456
	2	107.471	194.268
	3	73.977	157.866
	4	109.51	216.98
	5	20.096	215.249
	6	54.464	228.93
	7	22.137	240.867
	8	16.604	174.271
	9	83.298	202.52
	10		130.48
Exp3	Cell 1	42.232	185.234
	2	47.183	240.573
	3	21.846	228.365
	4	76.312	156.696
	5	74.851	241.155
	6	78.055	228.922
	7	47.955	235.92
	8	51.551	228.93
	9		216.119
	10		144.175
	11		173.305

## Sheet: Fig 2C Percentage of PGCs 
	Percentage of PGCs migrate toward 293 cells	Empty vector	Shh transfect
	Exp 1	48.2	52.3		Unpaired t test with Welch's correction
	Exp 2	49	50		P value	0.0888
	Exp 3	48	49.8		P value summary	ns
	Average	48.4	50.7		Significantly different (P < 0.05)?	No
	S.D.	0.52915	1.38924		One- or two-tailed P value?	Two-tailed
					Welch-corrected t, df	t=2.679, df=2.567

## Sheet: Fig 2D PGCs motility (velocity)
	Velocity													Unpaired t test with Welch's correction	Pur vs. DMF
	Cell	DMF	Pur	Shh	Cyc	Vis	Tom							P value	0.0111
	1	14.502	15.949	14.151	7.87	9.395	14.173							P value summary	*
	2	13.464	12.119	18.109	12.358	10.904	13.553							Significantly different (P < 0.05)?	Yes
	3	10.471	12.283	13.57	11.229	10.04	15.077							One- or two-tailed P value?	Two-tailed
	4	10.516	12.085	15.391	8.131	10.632	11.563							Welch-corrected t, df	t=2.676, df=35.94
	5	11.426	13.499	25.464	8.011	11.68	12.47
	6	16.08	14.381	17.845	12.299	11.258	15.741							Unpaired t test with Welch's correction	Shh vs. DMF
	7	16.677	17.335	17.903	6.936	11.826	13.041							P value	<0.0001
	8	14.343	17.122	25.799	6.9	12.87	11.591							P value summary	****
	9	15.663	14.909	15.322	10.667	11.744	11.71							Significantly different (P < 0.05)?	Yes
	10	10.411	16.199	21.725	12.365	11.071	13.896							One- or two-tailed P value?	Two-tailed
	11	11.314	12.079	15.327	11.04	10.292	14.75							Welch-corrected t, df	t=7.050, df=32.64
	12	14.01	13.844	19.915	5.288	11.456	11.96
	13	11.469	10.651	18.065	9.359	8.492	13.743							Unpaired t test with Welch's correction	Cyc vs. DMF
	14	14.399	12.28	24.393	9.514	10.847	14.465							P value	<0.0001
	15	10.707	16.931	21.177	11.561	10.371	13.786							P value summary	****
	16	13.674	20.621	19.076	8.496	10.617	12.782							Significantly different (P < 0.05)?	Yes
	17	10.022	16.888	19.902	11.422	11.158	15.542							One- or two-tailed P value?	Two-tailed
	18	13.015	18.384	18.083	10.839	9.962	10.924							Welch-corrected t, df	t=5.214, df=39.77
	19	14.199	14.756	21.359	6.845	11.844	14.437
	20	13.332	17.295	22.306	12.03	11.059	13.096							Unpaired t test with Welch's correction	Vis vs. DMF
	21			19.702	9.654		11.718							P value	0.0003
	22				9.209		11.836							P value summary	***
	23						13.719							Significantly different (P < 0.05)?	Yes
	24						14.384							One- or two-tailed P value?	Two-tailed
	25						12.395							Welch-corrected t, df	t=4.144, df=27.09
	Average	12.9847	14.9805	19.2659	9.63741	10.8759	13.2941
	Std	2.05718	2.62536	3.49647	2.1006	0.972901	1.35856							Unpaired t test with Welch's correction	Tom vs. DMF
														P value	0.5666
														P value summary	ns
														Significantly different (P < 0.05)?	No
														One- or two-tailed P value?	Two-tailed
														Welch-corrected t, df	t=0.5791, df=31.53

## Sheet: Fig 2D PGCs motility (distance)
	Accumulated distance													Unpaired t test with Welch's correction	Pur vs. DMF
	Cell	DMF	Pur	Shh	Cyc	Vis	Tom							P value	0.0111
	1	232.032	255.184	226.416	125.92	150.32	226.768							P value summary	*
	2	215.424	193.904	289.744	197.728	174.464	216.848							Significantly different (P < 0.05)?	Yes
	3	167.536	196.528	217.12	179.664	160.64	241.232							One- or two-tailed P value?	Two-tailed
	4	168.256	193.36	246.256	130.096	170.112	185.008							Welch-corrected t, df	t=2.676, df=35.94
	5	182.816	215.984	407.424	128.176	186.88	199.52
	6	257.28	230.096	285.52	196.784	180.128	251.856							Unpaired t test with Welch's correction	Shh vs. DMF
	7	266.832	277.36	286.448	110.976	189.216	208.656							P value	<0.0001
	8	229.488	273.952	412.784	110.4	205.92	185.456							P value summary	****
	9	250.608	238.544	245.152	170.672	187.904	187.36							Significantly different (P < 0.05)?	Yes
	10	166.576	259.184	347.6	197.84	177.136	222.336							One- or two-tailed P value?	Two-tailed
	11	181.024	193.264	245.232	176.64	164.672	236							Welch-corrected t, df	t=7.050, df=32.64
	12	224.16	221.504	318.64	84.608	183.296	191.36
	13	183.504	170.416	289.04	149.744	135.872	219.888							Unpaired t test with Welch's correction	Cyc vs. DMF
	14	230.384	196.48	390.288	152.224	173.552	231.44							P value	<0.0001
	15	171.312	270.896	338.832	184.976	165.936	220.576							P value summary	****
	16	218.784	329.936	305.216	135.936	169.872	204.512							Significantly different (P < 0.05)?	Yes
	17	160.352	270.208	318.432	182.752	178.528	248.672							One- or two-tailed P value?	Two-tailed
	18	208.24	294.144	289.328	173.424	159.392	174.784							Welch-corrected t, df	t=5.214, df=39.77
	19	227.184	236.096	341.744	109.52	189.504	230.992
	20	213.312	276.72	356.896	192.48	176.944	209.536							Unpaired t test with Welch's correction	Vis vs. DMF
	21			315.232	154.464		187.488							P value	0.0003
	22				147.344		189.376							P value summary	***
	23						219.504							Significantly different (P < 0.05)?	Yes
	24						230.144							One- or two-tailed P value?	Two-tailed
	25						198.32							Welch-corrected t, df	t=4.144, df=27.09
	Average	207.755	239.688	308.254	154.199	174.014	212.705
	Std	32.9148	42.0057	55.9435	33.6096	15.5664	21.737							Unpaired t test with Welch's correction	Tom vs. DMF
														P value	0.5666
														P value summary	ns
														Significantly different (P < 0.05)?	No
														One- or two-tailed P value?	Two-tailed
														Welch-corrected t, df	t=0.5791, df=31.53
