# Supplementary material for: Ptch2/Gas1 and Ptch1/Boc differentially regulate Hedgehog signalling in murine primordial germ cell migration
Source: Nat Commun. 2020 Apr 24;11:1994. doi: 10.1038/s41467-020-15897-3 (PMC7181751; doi:10.1038/s41467-020-15897-3)
Supplement: Supplementary file 15 — Source Data [file 41467_2020_15897_MOESM15_ESM.zip › Figure 3 B C D source file.xlsx]

## Sheet: Fig 3B PGC tracking 
		Accumlated distance
	Embryo slice	DMF	Pur	Cyc	Tom							One way ANOVA (Dunnett's multiple comparisons)	Mean Diff.	95.00% CI of diff.	Significant?	Summary	Adjusted P Value	A-?
	1	85.85	120.72	57.5	91.73
	2	81.86	116.55	78.24	82.03							DFM vs. Pur	-17.66	-30.76 to -4.557	Yes	**	0.00672862	B	Pur
	3	82.76	100.13	75.84	85.95							DFM vs. Cyc	15.73	3.382 to 28.09	Yes	*	0.0105197	C	Cyc
	4	96.95	96.79	78.39	96.79							DFM vs. Tom	2.67	-10.97 to 16.31	No	ns	0.928351	D	Tom
	5	92.57	97.25	59.45	81
	6	104.46	122.08	75.76	83.91
	7	82.55	97.09	68.63
	8			92.19
	9			78.54
	Av	89.5714	107.23	73.8378	86.9017
	SEM	3.2882	4.50182	3.55077	2.51337
		Euclidean distance
	Embryo slice	DMF	Pur	Cyc	Tom							One way ANOVA (Dunnett's multiple comparisons)	Mean Diff.	95.00% CI of diff.	Significant?	Summary	Adjusted P Value	A-?
	1	43.79	60.74	12.82	52.42
	2	54.04	62.62	16.32	44.01							DFM vs. Pur	-12.21	-22.28 to -2.129	Yes	*	0.0152032	B	Pur
	3	39.74	55.64	23.7	36.23							DFM vs. Cyc	22.4	12.9 to 31.9	Yes	****	<0.0001	C	Cyc
	4	49.62	61.99	43.99	52.16							DFM vs. Tom	4.271	-6.217 to 14.76	No	ns	0.618751	D	Tom
	5	47.02	58.34	32.96	41.87
	6	59.56	66.07	18.45	34.68
	7	41.06	54.87	30.27
	8			27.51
	9			22.87
	Av	47.83	60.04	25.43	43.56
	SEM	2.71	1.51	3.18	3.1
		Velocity
	Embryo slice	DMF	Pur	Cyc	Tom							One way ANOVA (Dunnett's multiple comparisons)	Mean Diff.	95.00% CI of diff.	Significant?	Summary	Adjusted P Value	A-?
	1	11.02	15.75	7.4	11.67
	2	14.03	15.08	10.04	11.94							DFM vs. Pur	-3.1386	-4.6612 to -1.6159	Yes	****	<0.0001	B	Pur
	3	11.34	13.39	9.83	11.57							DFM vs. Cyc	2.9784	1.5428 to 4.414	Yes	****	<0.0001	C	Cyc
	4	12.5	16.19	9.97	13.51							DFM vs. Tom	0.12452	-1.4603 to 1.7094	No	ns	0.99456	D	Tom
	5	12.1	13.49	9.03	12.15
	6	13.86	16.66	9.76	11.57
	7	10.5	16.76	8.84
	8			8.3
	9			9.76
	Av	12.19	15.33	9.21	12.07
	SEM	0.52	0.53	0.32	0.3
		Directionality
	Embryo slice	DMF	Pur	Cyc	Tom							One way ANOVA (Dunnett's multiple comparisons)	Mean Diff.	95.00% CI of diff.	Significant?	Summary	Adjusted P Value	A-?
	1	0.51	0.5	0.19	0.55
	2	0.54	0.35	0.23	0.53							DFM vs. Pur	-0.03714	-0.1378 to 0.06352	No	ns	0.683435	B	Pur
	3	0.38	0.56	0.29	0.42							DFM vs. Cyc	0.03111	-0.06379 to 0.126	No	ns	0.751598	C	Cyc
	4	0.5	0.64	0.55	0.42							DFM vs. Tom	0.01	-0.09477 to 0.1148	No	ns	0.990411	D	Tom
	5	0.49	0.6	0.53	0.51
	6	0.48	0.43	0.25	0.39
	7	0.46	0.57	0.41
	8			0.28
	9			0.33
	Av	0.48	0.52	0.34	0.47
	SEM	0.02	0.04	0.04	0.03
	DMF
		Velocity									Accumulated distance									Euclidean distance									Directionality
	Cell	Slice 1	Slice 2	Slice 3	Slice 4	Slice 5	Slice 6	Slice 7		Cell	Slice 1	Slice 2	Slice 3	Slice 4	Slice 5	Slice 6	Slice 7		Cell	Slice 1	Slice 2	Slice 3	Slice 4	Slice 5	Slice 6	Slice 7		Cell	Slice 1	Slice 2	Slice 3	Slice 4	Slice 5	Slice 6	Slice 7
	1	12.88	15.91	13.72	9.82	13.96	13.88	4.56		1	72.87	91.25	95.34	105.07	70.29	108.43	42.92		1	30.74	47.9	67.18	83.76	33.87	45.1	30.77		1	0.52	0.63	0.31	0.48	0.5	0.56	0.39
	2	12.04	11.63	9.63	9.04	16.77	6.44	9.13		2	85.91	83.87	77.6	81.45	85.42	105.74	56.56		2	31.2	22.12	47.16	46.68	49.3	60.58	26.83		2	0.5	0.51	0.49	0.52	0.45	0.51	0.52
	3	11.2	15.23	12.17	14.82	11.52	13.41	6.06		3	87.78	85.79	103.19	84.29	83.32	109.35	94.12		3	74.13	39.6	56.81	4.05	67.89	65.12	51.27		3	0.47	0.47	0.49	0.51	0.51	0.52	0.36
	4	7.83	12.12	10.29	13.81	8.65	11.48	12.56		4	78.26	93.58	74.06	117.99	73.12	138.19	119.06		4	21.6	29.15	38.03	68.53	45.55	45.11	44.58		4	0.48	0.59	0.43	0.48	0.48	0.48	0.52
	5	16.08	17.44	12.11	12.92	10.5	14.96	10.42		5	91.95	82.08	49.89	96.2	83.68	94.3	87.26		5	30.66	36.1	20.96	61.64	59.08	61.52	22.83		5	0.53	0.46	0.31	0.44	0.51	0.51	0.5
	6	7.42	15.68	14.65	9.78	10.57	13.83	9.74		6	78.89	79.47	68.25	97.76	87.96	95.74	72.57		6	56.89	75.5	33.45	47.02	37.23	54.19	55.18		6	0.68	0.51	0.38	0.49	0.46	0.5	0.44
	7	12.16	18.59	8.48	10.72	9.6	11.4	4.95		7	72.31	69.8	97.66	87.36	90.65	102.87	67.38		7	29.46	70.88	13.83	86.29	31.15	47.09	29.63		7	0.59	0.51	0.43	0.53	0.47	0.53	0.49
	8	15.43	15.76	6.18	8.09	11.02	13.65	14.41		8	79.77	78.72	69.32	92.19	104.89	80.84	89.09		8	54.87	64.15	9.86	16.47	45.46	60.62	39.47		8	0.55	0.55	0.34	0.56	0.47	0.57	0.38
	9	6.01	13.97	8.74	7.19	12.73	16.01	7.99		9	98.88	84.57	89.88	116.45	61.15	79.63	96.37		9	36.08	45.61	59.28	83.52	53.35	33.01	62.74		9	0.46	0.48	0.38	0.57	0.55	0.49	0.43
	10	15.56	16.27	15.64	14.82	10.13	17.94	10.45		10	83.78	80.07	67.97	102.39	101.85	102.96	102.56		10	61.91	59.92	51.02	42.15	64.78	59	44.7		10	0.53	0.58	0.35	0.48	0.54	0.47	0.52
	11	13.14	15.15	10.58	11.43	15.41	12.14	11.2		11	84.61	72.96	88.91	91.42	102.24	113.06	87.68		11	30.18	48.27	19.55	66.66	42.54	57.2	35.66		11	0.53	0.61	0.41	0.48	0.47	0.51	0.44
	12	11.75	11.01	11.74	16.14	13.2	14.29	12.55		12	94.3	95.28	91.27	87.69	92.58	104.39	94		12	51.01	59.46	52.51	61.79	33.61	52.52	43.79		12	0.56	0.52	0.37	0.44	0.58	0.41	0.44
	13	10.08	17.35	10.02	13.76	15.29	12.12	13.75		13	105.91	103.98	84.82	109.7	89.3	131.4	79.78		13	57.25	66.27	23.65	38.24	37.72	98.31	37.68		13	0.56	0.69	0.42	0.41	0.51	0.4	0.4
	14	13.72	13.54	9.69	16.11	10.56	13.98	15.1		14	88.51	71.45	97.19	80.98	87.39	115.69	74.7		14	24.99	59.29	60.7	48.56	36.7	62.33	51.4		14	0.46	0.51	0.49	0.54	0.46	0.41	0.47
	15	10.11	12.62	13.08	11.49	15.1	16.94	9.26		15	82.74	88.66	58.36	119.73	105.07	114.33	63.05		15	65.69	78.15	58.78	48.25	60.6	78.2	49.22		15	0.54	0.48	0.32	0.57	0.36	0.43	0.42
	16	9.35	7.85	11.49	18.66	17.24	19.05	17.02		16	84.67	86.2	89.84	100.44	72.19	113.92	86.68		16	32.37	45.5	32.92	18.18	39.22	73.76	36.5		16	0.49	0.53	0.41	0.5	0.42	0.4	0.54
	17	7.29	16.23	12.01	14.23	12.22	13.59	13.99		17	75.25	69.67	112.93	93.47	106.01	90.43	106.32		17	50.62	57.65	43.08	42.48	47.01	46.93	26.08		17	0.43	0.48	0.38	0.57	0.53	0.41	0.51
	18	11.28	10.07	14.16	13.46	8.1	10.21	10.74		18	82.09	55.73	78.04	86.78	109.35	120.03	81.27		18	43.82	47.94	43.17	52.25	58.47	59.88	58.91		18	0.42	0.55	0.28	0.51	0.44	0.48	0.44
	19	9.14	15.94	10.46	8.96	8.25	15.92	10.18		19	69.49	82.48	75.82	98.34	150.13	114.83	70.05		19	54.78	62.87	38.68	47.15	51.37	74.98	34.23		19	0.44	0.51	0.39	0.51	0.5	0.5	0.49
	20	8	8.19	12	14.84	11.23	16.02	6		20	113.11	81.64	84.81	89.21	94.84	53.06	79.65		20	37.49	64.56	24.13	28.75	45.49	55.73	39.79		20	0.51	0.54	0.29	0.44	0.52	0.41	0.42
	Average	11.0235	14.0275	11.342	12.5045	12.1025	13.863	10.503		Average	85.554	81.8625	82.7575	96.9455	92.5715	104.46	82.5535		Average	43.787	54.0445	39.7375	49.621	47.0195	59.559	41.063		Average	0.5125	0.5355	0.3835	0.5015	0.4865	0.475	0.456
	Std	2.93064	3.05764	2.29241	3.07728	2.77042	2.85077	3.45762		Std	11.0949	10.6881	15.5497	11.8705	18.9509	18.9723	17.8507		Std	15.2017	15.0286	17.0347	22.3221	10.9001	14.2716	11.2549		Std	0.0612909	0.0591586	0.0643408	0.047047	0.0496594	0.0546279	0.0530541
	Pur
		Velocity									Accumulated distance									Euclidean distance									Directionality
	Cell	Slice 1	Slice 2	Slice 3	Slice 4	Slice 5	Slice 6	Slice 7		Cell	Slice 1	Slice 2	Slice 3	Slice 4	Slice 5	Slice 6	Slice 7		Cell	Slice 1	Slice 2	Slice 3	Slice 4	Slice 5	Slice 6	Slice 7		Cell	Slice 1	Slice 2	Slice 3	Slice 4	Slice 5	Slice 6	Slice 7
	1	13.43	11.41	13.89	17.98	13.94	16.06	18.9		1	115.7	147.64	81.71	83.24	62.22	122.72	94.05		1	60.9	71.57	39.49	25.96	23.59	68.71	49.67		1	0.53	0.27	0.56	0.62	0.61	0.42	0.6
	2	13.79	13.12	16.98	18.17	15.8	12.12	22.55		2	99.65	125.45	89.13	84.38	99.04	136.37	74.2		2	57.47	45.79	54.55	65.13	63.44	74.25	65.37		2	0.57	0.35	0.51	0.69	0.58	0.42	0.57
	3	17.5	15.53	11.43	10.04	7.26	21.42	11.12		3	116.68	117.84	102.87	112.71	101.26	94.34	94.26		3	55.77	51.22	44.54	57.54	71.98	72.43	57.46		3	0.5	0.39	0.59	0.67	0.56	0.34	0.67
	4	12.19	14.63	13.13	15.89	14.72	17.89	14.48		4	126.51	84.23	91.68	81.48	84.78	122.32	104.78		4	37.6	53.21	37.83	66.73	56.07	79.76	51.57		4	0.46	0.42	0.52	0.64	0.54	0.37	0.51
	5	14.43	16.84	15.37	23.09	9.17	18.2	15.76		5	119.61	110.15	95.1	83.48	119.63	134.04	136.15		5	73.39	71.13	77.4	62.87	69.54	48.36	42.78		5	0.56	0.37	0.54	0.58	0.57	0.42	0.61
	6	15.28	20.93	11.04	15.35	12.39	19.49	16.8		6	114.46	90.83	101.68	102.94	126.42	129.06	84.7		6	67.89	40.64	42.49	84.7	37.68	66.73	25.69		6	0.53	0.47	0.57	0.61	0.63	0.41	0.6
	7	16.48	16.38	14.88	12.95	18.31	18.13	23.51		7	130.74	121.92	83.68	99.43	93.73	103.99	112.83		7	77.34	34.29	67.39	71.45	57.89	54.71	31.7		7	0.51	0.37	0.65	0.74	0.53	0.35	0.57
	8	17.79	14.66	15.46	17.96	12.53	14.47	22.05		8	119.18	135.56	87.68	88.69	94.34	151.4	120.31		8	44.43	62.87	74.25	72.66	50.89	65.3	65.9		8	0.52	0.24	0.62	0.61	0.62	0.45	0.53
	9	16.22	13.21	15.38	14.64	15.63	15.08	19.12		9	128.69	88.85	58.75	110.23	90.99	131.33	101.3		9	59.81	68.1	70.27	43.47	61.92	78.36	60.75		9	0.42	0.33	0.54	0.59	0.57	0.44	0.53
	10	14.03	16.77	14.75	14.55	13.12	11.93	12.32		10	115.86	97.69	118.27	106.25	99.9	117.76	63.05		10	78.13	85.55	40.36	68.1	49.93	69.82	66.81		10	0.5	0.36	0.57	0.6	0.51	0.54	0.5
	11	15.43	11.21	12.53	15.93	10.33	13.84	15.29		11	118.71	100.26	129.59	115.61	98.95	119.69	101.32		11	74.36	42.06	80.26	46.29	77.96	70.7	25.46		11	0.51	0.36	0.52	0.64	0.61	0.59	0.56
	12	10.29	16.21	12.03	19.45	15.89	13.13	17.78		12	126.02	118.21	115.6	74.73	71.68	91.81	110.94		12	57.97	62.99	44.56	57.76	55.98	69.52	71.66		12	0.48	0.42	0.51	0.69	0.65	0.45	0.51
	13	18.01	15.04	12.55	16.71	16.69	19.02	13.75		13	125.65	121.98	105.03	91.77	80.92	136.4	85.14		13	71.82	70.62	66.36	78.82	41.56	61.99	66.02		13	0.57	0.32	0.43	0.57	0.66	0.45	0.45
	14	11.8	8.99	9.76	13.81	10.19	19.84	15.51		14	124.04	137.98	120.33	86.59	92.24	99.33	88.12		14	59.18	49.78	59.79	69.11	61.29	53.31	72.58		14	0.47	0.32	0.53	0.65	0.6	0.38	0.61
	15	15.16	15.56	8.4	14.45	12.83	15.79	12.73		15	128.85	119.89	83.34	134.79	115.55	137.56	94.67		15	84.52	79.63	46.74	42.93	68.47	60.51	28.99		15	0.45	0.37	0.6	0.69	0.6	0.41	0.58
	16	18.94	20.1	8.97	11.78	11.82	17.38	16.89		16	116.03	120.84	124.19	82.74	66.3	115.96	113.45		16	47.63	80.67	55.69	67.54	49.13	78.74	85.44		16	0.54	0.37	0.57	0.66	0.67	0.38	0.65
	17	20.18	15.53	16.72	15.62	19.5	13.94	15.98		17	117.29	124.46	130.73	108.96	124.33	127.36	83.07		17	49.83	52.11	57.87	89.71	77.29	58.36	72.46		17	0.42	0.36	0.58	0.62	0.58	0.47	0.64
	18	18.96	14.07	16.6	17.53	16.43	20.75	10.94		18	112.38	108.2	101.52	115.33	126.94	107.63	74.97		18	54.15	98.27	37.35	76.03	48.06	69.56	55.7		18	0.55	0.35	0.52	0.65	0.69	0.45	0.58
	19	15.84	13.73	14.39	22.07	14.09	16.06	16.42		19	127.64	126.21	55.38	71.66	83.25	112.24	123.56		19	58.31	61.58	65.69	68.34	71.94	57.62	52.23		19	0.42	0.34	0.64	0.65	0.58	0.39	0.55
	20	19.16	17.6	13.59	15.84	9.14	18.72	23.22		20	130.73	132.71	126.26	100.83	112.6	150.3	81		20	44.34	70.35	49.88	24.75	72.28	62.69	49.14		20	0.4	0.3	0.6	0.58	0.59	0.39	0.5
	Average	15.7455	15.076	13.3925	16.1905	13.489	16.663	16.756		Average	120.721	116.545	100.126	96.792	97.2535	122.081	97.0935		Average	60.742	62.6215	55.638	61.9945	58.3445	66.0715	54.869		Average	0.4955	0.354	0.5585	0.6375	0.5975	0.426	0.566
	Std	2.69024	2.82307	2.5355	3.14558	3.2343	2.84188	3.84812		Std	7.72651	17.1386	21.8338	16.4386	19.3424	17.0273	18.6305		Std	12.8143	16.5513	13.9448	17.5252	14.1952	8.79376	17.0559		Std	0.0533583	0.0516466	0.0519387	0.0445888	0.0468901	0.0598595	0.0567914
	Cyc
		Velocity											Accumulated distance											Euclidean distance											Directionality
	Cell	Slice 1	Slice 2	Slice 3	Slice 4	Slice 5	Slice 6	Slice 7	Slice 8	Slice 9		Cell	Slice 1	Slice 2	Slice 3	Slice 4	Slice 5	Slice 6	Slice 7	Slice 8	Slice 9		Cell	Slice 1	Slice 2	Slice 3	Slice 4	Slice 5	Slice 6	Slice 7	Slice 8	Slice 9		Cell	Slice 1	Slice 2	Slice 3	Slice 4	Slice 5	Slice 6	Slice 7	Slice 8	Slice 9
	1	7.44	7.94	12.63	13.33	9.91	9.42	13.87	11.14	4.21		1	71.9	86.67	74.76	78.58	84.36	67.12	77.44	118.66	100.84		1	11.54	17.67	19.46	32.48	29.07	15.17	11.79	19.43	15.58		1	0.14	0.34	0.3	0.49	0.5	0.26	0.39	0.24	0.35
	2	5.99	7.84	12.41	15.53	8.61	11.98	10.82	8.95	11.73		2	71.47	111.16	61.26	56.14	70.52	75.64	67.71	81.44	97.13		2	22.83	14.76	23.46	42.13	34.09	24.81	29.03	28.7	18.08		2	0.2	0.2	0.29	0.58	0.57	0.22	0.45	0.39	0.33
	3	7.46	8.34	11.25	10.5	13.88	8.36	8.6	6.79	10		3	30.54	64.73	86.05	73.61	55.85	98.52	90.07	111.58	86.49		3	21.37	20.45	17.14	62.97	31.83	15.53	36.58	33.43	23.4		3	0.22	0.23	0.25	0.52	0.53	0.25	0.32	0.31	0.38
	4	6.86	7.8	6.51	8.37	6.47	11.52	10.52	5.08	10.71		4	38.53	102.67	72.4	77.76	48.73	94.9	84.03	95.04	94.79		4	13.02	7.52	40.58	38.72	36.27	31.83	42.43	41.85	24.22		4	0.15	0.19	0.33	0.51	0.59	0.31	0.52	0.23	0.22
	5	8.09	9.6	8.74	10.13	10.91	9.68	5.13	7.48	12.24		5	69.84	71.26	61.45	72.02	64.05	51.87	89.08	101.45	63.79		5	1.57	18.86	29.48	42.8	39.76	10.68	36.9	30.97	26.84		5	0.17	0.22	0.23	0.56	0.49	0.32	0.38	0.41	0.29
	6	3.86	9.95	9.3	9.64	10.23	11.73	5.54	9.48	8.22		6	65.15	78.41	59.79	97.67	47.87	74.85	78.09	63.35	79.44		6	11.18	13.72	27.07	33.71	42.29	11.19	28.21	42.54	31.22		6	0.13	0.21	0.31	0.63	0.49	0.29	0.31	0.25	0.4
	7	5.92	6.73	14.46	7.12	6.04	6.54	2.84	7.17	12.4		7	63.7	70.03	104.2	111.27	67.15	85.45	21.49	94.4	82.65		7	9.92	10.38	28.39	39.91	31.02	12.59	26.51	29.53	23.05		7	0.27	0.21	0.27	0.57	0.53	0.24	0.32	0.24	0.34
	8	9.5	11.59	4.14	5.82	12.07	14.55	9.5	9.03	6.52		8	52.56	87.57	82.42	63	35.57	69.97	27.5	102.2	72.33		8	7.01	14.75	35.36	45.57	28.82	25.26	15.87	16.01	13.35		8	0.18	0.21	0.25	0.53	0.47	0.23	0.38	0.4	0.28
	9	7.04	7.35	8.68	10.86	10.24	8.71	7.01	5.01	10.8		9	72.8	65.51	86.72	95.41	48.92	90.75	69.61	98.94	81.31		9	21.86	12.85	29.88	42.13	21.47	22.71	28.06	17.82	25.93		9	0.23	0.19	0.39	0.55	0.49	0.16	0.43	0.29	0.24
	10	7.69	13.8	9.3	8.25	3.95	11.25	3.71	11.56	13.5		10	45.77	45.77	94.39	53.05	54.91	65.18	52.13	90.61	95.67		10	16.42	20.57	19.06	66.8	32.75	13.25	25.21	20.19	36.36		10	0.17	0.3	0.22	0.57	0.55	0.3	0.29	0.38	0.33
	11	5.13	12.6	9.77	6.5	8.74	9.54	13.05	9.14	7.37		11	64.33	100.24	82.42	81.07	64.16	75.85	35.43	101.93	89.96		11	22.67	9.98	28.47	54.06	29.34	6.33	29.07	29.46	15.12		11	0.22	0.15	0.27	0.62	0.48	0.27	0.38	0.38	0.41
	12	10.62	9.08	15.84	9.64	9.81	8.28	8.9	7.88	16.26		12	60.71	76.48	59.11	80.54	67.37	98.98	45.83	66.91	83.73		12	6.36	20.79	10.67	44.93	45.38	29.37	49.31	32.86	30.36		12	0.14	0.21	0.36	0.59	0.48	0.23	0.39	0.25	0.36
	13	8.36	14.51	4.14	12.56	3.65	6.14	11.58	9.31	8.65		13	46.28	119.72	65.17	64.76	60.37	59.93	83.15	87.49	69.67		13	4.7	19.93	18.1	42.02	41.18	15.88	21.38	38.45	19.68		13	0.25	0.27	0.26	0.46	0.49	0.32	0.49	0.23	0.42
	14	9.62	10.49	7.67	7.69	10.46	10.65	9.47	6.07	6.18		14	53.19	28.24	92.18	109.47	36.5	101.47	95.37	83.13	70.19		14	10.78	23.46	14.2	35.83	38.9	23.83	25.47	25.04	24.76		14	0.14	0.15	0.34	0.6	0.57	0.29	0.41	0.24	0.3
	15	7.18	8.38	13.13	9.48	10.13	8.27	6.89	8.18	11		15	59.62	79.66	71.77	79.55	47.14	82.75	79.69	59.43	64.55		15	8.36	22.95	20.57	43.51	39.56	35.16	38.86	11.13	17.51		15	0.2	0.18	0.22	0.51	0.6	0.21	0.53	0.23	0.35
	16	8.26	9.33	7.23	8.16	9.86	11	8.83	12.91	11.35		16	47.23	90.46	82.62	88.34	63.3	74.97	63.19	89.01	97.36		16	16.63	8.52	25.73	51.93	37.78	13.62	26.88	28.53	18.89		16	0.19	0.23	0.3	0.55	0.47	0.2	0.45	0.26	0.39
	17	5.87	10.96	10.22	9.24	12.09	13.32	8.43	5.18	7.78		17	71.81	82.9	97.24	82.55	52.65	76.63	79.47	115.61	52.21		17	10.42	14.18	29.42	37.45	23.82	15.72	39.77	37.68	27.05		17	0.16	0.22	0.26	0.49	0.54	0.24	0.36	0.32	0.29
	18	6.58	8.83	9.9	13.21	10.89	9.74	10.17	7.29	8.58		18	39.8	68.66	54.08	48.89	66.51	56.56	89.23	85.83	52.4		18	12.16	17.76	23.82	39.6	31.43	3.29	16.56	25.04	29.2		18	0.24	0.28	0.33	0.53	0.63	0.3	0.44	0.22	0.33
	19	8.52	18.93	12.44	9.21	4.99	8.31	9.73	8.87	11.35		19	50.38	71.19	68	68.52	64.53	63.41	81.17	128.4	74.6		19	8.63	19.53	17.37	43.88	20.75	15.95	38.24	31.77	19.21		19	0.2	0.33	0.34	0.61	0.54	0.19	0.4	0.18	0.27
	20	7.96	6.74	8.92	14.06	7.61	6.13	12.18	9.47	6.38		20	74.45	63.44	60.75	85.58	88.62	50.39	62.83	68.41	61.76		20	16.93	17.83	15.73	39.42	23.78	26.82	39.18	9.85	17.63		20	0.26	0.24	0.2	0.49	0.53	0.25	0.49	0.23	0.4
	Average	7.3975	10.0395	9.834	9.965	9.027	9.756	8.8385	8.2995	9.7615		Average	57.503	78.2385	75.839	78.389	59.454	75.7595	68.6255	92.191	78.5435		Average	12.718	16.323	23.698	43.9925	32.9645	18.4495	30.2655	27.514	22.872		Average	0.193	0.228	0.286	0.548	0.527	0.254	0.4065	0.284	0.334
	Std	1.6034	3.03699	3.10376	2.61758	2.77389	2.27654	2.95738	2.1405	2.92038		Std	13.1829	21.2689	14.675	16.9844	13.6475	15.6616	21.6463	18.7195	14.999		Std	6.17625	4.7464	7.51429	8.86423	7.14931	8.57036	9.74234	9.4484	6.1497		Std	0.0431765	0.0524756	0.0516466	0.0484062	0.0468031	0.0455839	0.0689222	0.0711855	0.0572529
	Tom
		Velocity								Accumulated distance								Euclidean distance								Directionality
	Cell	Slice 1	Slice 2	Slice 3	Slice 4	Slice 5	Slice 6		Cell	Slice 1	Slice 2	Slice 3	Slice 4	Slice 5	Slice 6		Cell	Slice 1	Slice 2	Slice 3	Slice 4	Slice 5	Slice 6		Cell	Slice 1	Slice 2	Slice 3	Slice 4	Slice 5	Slice 6
	1	9.95	8.76	14.38	13.56	8.41	7.48		1	91.65	92.71	70.29	95.57	91.46	59.48		1	50.28	38.74	36.34	48.11	46.63	36.36		1	0.66	0.58	0.4	0.49	0.54	0.37
	2	14.27	11.13	11.53	15.56	15.36	6.37		2	98.14	49.89	96.34	98.25	75.78	71.55		2	52.26	41.29	34.47	62.52	50.03	40.68		2	0.5	0.48	0.38	0.41	0.43	0.33
	3	12.57	15.97	8.45	14.76	11.55	12.54		3	90.8	58.42	85.01	110.21	98.06	43.18		3	68.94	39.1	46.35	50.66	49.62	33.22		3	0.52	0.45	0.33	0.41	0.45	0.42
	4	14.3	11.55	13.03	10.02	14.81	15.08		4	110.05	75.98	111.34	97.4	44.94	115.72		4	46.97	52.37	31.66	55.38	63.96	28.24		4	0.51	0.56	0.36	0.41	0.39	0.47
	5	8.13	8.6	8.76	12.43	7.84	11.53		5	55.65	91.4	90.87	103.39	87.62	118.59		5	58.72	40.89	26.78	57.07	44.15	37.05		5	0.58	0.46	0.47	0.33	0.51	0.3
	6	14.26	13.95	13.73	18.03	10.14	10.05		6	85.87	83.46	80.52	71.52	49.2	75.87		6	60.18	38.28	40.23	51.85	38.3	46.39		6	0.54	0.57	0.36	0.44	0.56	0.34
	7	11.88	10.38	13.63	12.32	12.29	8.18		7	91.03	64.67	94.24	111.88	70.22	107.56		7	56.54	39.82	52.75	46.52	39.75	43.85		7	0.51	0.49	0.37	0.31	0.45	0.41
	8	10.39	14.87	8.46	7.24	13.86	9.89		8	79.57	77.62	92.67	65.35	93.19	110.57		8	47.95	54.08	42.52	42.24	33.6	32.62		8	0.58	0.52	0.48	0.48	0.52	0.43
	9	15.18	16.71	8.62	13.86	10.19	12.3		9	97.41	83.95	96.97	100.13	52.11	86.22		9	35.76	69.66	31.83	56.33	26.21	28.63		9	0.63	0.58	0.28	0.37	0.53	0.36
	10	12.92	7.39	10.97	11.06	13.78	9.72		10	107.62	71.47	101.71	127.1	80.82	71.15		10	54.03	34.01	28.16	46.09	37.53	35.38		10	0.6	0.57	0.41	0.38	0.54	0.34
	11	14.74	8.67	8.78	16.97	13.9	8.61		11	89.38	98.82	86.46	89.82	74.27	85.13		11	76.11	50.28	29.21	48.32	35.65	30.89		11	0.5	0.54	0.48	0.4	0.41	0.3
	12	13.9	12.51	13.37	14.04	12.67	12.79		12	92.75	87.13	65.5	134.77	108.07	96.7		12	52.72	45.82	36.97	52.07	48.95	29.86		12	0.45	0.55	0.51	0.43	0.51	0.43
	13	9.84	13.69	5.99	12.65	10.8	12.05		13	68.87	79.55	93.64	103.68	113.29	101.32		13	56.02	23.98	52	49.2	34.57	34.18		13	0.56	0.57	0.43	0.53	0.65	0.41
	14	10.51	8.18	14.35	19.12	14.32	11.9		14	111.58	83.03	70.47	121.07	88.74	93.44		14	42.2	44.82	31.19	61.56	44.76	41.43		14	0.55	0.47	0.43	0.48	0.59	0.51
	15	8.14	10.81	8.63	14.78	12.61	15.11		15	107.24	103.37	101.33	89.8	78.62	64.97		15	47.02	35.07	27.82	56.64	38.24	38.41		15	0.6	0.53	0.46	0.36	0.54	0.44
	16	7.61	15.51	11.5	12.97	8.79	16.3		16	73.51	75.97	94.57	68.78	89.12	79.37		16	35.6	53.11	34.23	60.22	41.79	30.74		16	0.63	0.48	0.41	0.39	0.57	0.31
	17	14.23	9.39	14.59	9.78	11.62	12.7		17	88.97	70.81	83.61	83.68	95.15	90.44		17	39.32	47.36	22.66	55.74	46.34	37.98		17	0.58	0.53	0.42	0.41	0.4	0.39
	18	13.22	11.32	12.94	18.13	13.94	13.34		18	109.31	119.72	60.16	97.34	66.61	103.37		18	47.57	68.34	39.79	57.18	40.54	28.05		18	0.52	0.53	0.44	0.51	0.46	0.4
	19	9.44	14.61	12.66	13.71	14.33	14.93		19	99.94	90.57	67.07	50.83	90.49	53.74		19	62.66	33.51	47.23	41.03	42.77	21.14		19	0.6	0.55	0.52	0.44	0.56	0.37
	20	7.84	14.85	17.11	9.19	11.88	10.47		20	85.33	82.01	76.16	115.29	72.2	49.91		20	57.64	29.69	32.5	44.42	33.95	38.42		20	0.45	0.52	0.38	0.46	0.49	0.42
	Average	11.666	11.9425	11.574	13.509	12.1545	11.567		Average	91.7335	82.0275	85.9465	96.793	80.998	83.914		Average	52.4245	44.011	36.2345	52.1575	41.867	34.676		Average	0.5535	0.5265	0.416	0.422	0.505	0.3875
	Std	2.60449	2.91597	2.87199	3.13492	2.21788	2.71462		Std	14.6315	15.717	13.9304	21.2757	18.367	22.4216		Std	10.3676	11.64	8.45749	6.33999	8.08215	6.13705		Std	0.0585145	0.0417102	0.061078	0.058183	0.0689393	0.0571125

## Sheet: Fig 3C PGC survival (hrs)
		PGC survival (hrs)
	Embryo slice	DMF	Pur	Cyc	Tom						ANOVA summary
	1	16.75	17.5	17.5	17						F	0.08961
	2	17	17.75	17	15.25						P value	0.9651
	3	17.5	15.75	16.25	16.25						P value summary	ns
	4	15.5	16.75	16.75	15.75						Significant diff. among means (P < 0.05)?	No
	5	15	16.5	15.25	17.25						R square	0.01064
	6	16.75	15.75	16.75	16.5
	7	15	15	17
	8			15.5
	9			15.75
	Av	16.2143	16.4286	16.4167	16.3333
	SEM	0.387408	0.376838	0.256851	0.307318

## Sheet: Fig 3D Total growth (fold)
		Total growth (fold)
		Area	Fold change	Avergage	S.D.					ANOVA summary
	DMF 1.avi:0.14 s	53040.7								F	0.1625
	DMF 1.avi:5.71 s	109769	2.06953							P value	0.9186
	DMF 2.avi:0.14 s	56347.9								P value summary	ns
	DMF 2.avi:5.71 s	108348	1.92284							Significant diff. among means (P < 0.05)?	No
	DMF 3.avi:0.14 s	50766.3								R square	0.05743
	DMF 3.avi:5.71 s	106013	2.08825	2.02687	0.0905812
	Purm 1.avi:0.14 s	50653.6
	Purm 1.avi:5.71 s	114578	2.26199
	Purm 2.avi:0.14 s	77393.4
	Purm 2.avi:5.71 s	148299	1.91617
	Purm 3.avi:0.14 s	85075.9
	Purm 3.avi:5.71 s	168621	1.98201	2.05339	0.183631
	Cyc 1.avi:0.14 s	23355.2
	Cyc 1.avi:5.71 s	48685	2.08454
	Cyc 2.avi:0.14 s	68510
	Cyc 2.avi:5.71 s	139096	2.03029
	Cyc 3.avi:0.14 s	50534.1
	Cyc 3.avi:5.71 s	106151	2.10058	2.07181	0.0368342
	Tom 1.avi:0.14 s	62307.7
	Tom 1.avi:5.71 s	131520	2.11081
	Tom 2.avi:0.14 s	34808.4
	Tom 2.avi:5.71 s	69318.5	1.99143
	Tom 3.avi:0.14 s	52240.1
	Tom 3.avi:5.71 s	112945	2.16203	2.08809	0.0875416
