# Supplementary material for: Ptch2/Gas1 and Ptch1/Boc differentially regulate Hedgehog signalling in murine primordial germ cell migration
Source: Nat Commun. 2020 Apr 24;11:1994. doi: 10.1038/s41467-020-15897-3 (PMC7181751; doi:10.1038/s41467-020-15897-3)
Supplement: Supplementary file 15 — Source Data [file 41467_2020_15897_MOESM15_ESM.zip › Figure 4 B D source file.xlsx]

## Sheet: Fig 4B Smo normalized intensity
	DMF	Pur						Unpaired t test with Welch's correction
	0.32858	1.17905						P value	<0.0001
	0.304028	0.880507						P value summary	****
	0.270376	0.950817						Significantly different (P < 0.05)?	Yes
	0.60218	0.92838						One- or two-tailed P value?	Two-tailed
	0.417093	1.22302						Welch-corrected t, df	t=8.874, df=11.63
	0.358609	0.985409
	0.588523	1.23625
	0.656961	0.851257
	0.014357	0.953764
		0.841609
		0.925657
		1.40925
		1.19896
		0.98386
		0.940982
		1.18835
		0.908037
		0.929721
		0.890612
		1.21525
		1.11152
		1.12935
		0.858905
		0.946418
		0.905107
		0.94177
		1.46069
		1.06413
		0.964367
		0.97013
		1.42439
		0.919469
		1.2942
	DMF
		Label	Area	Mean	IntDen	RawIntDen	CTCF					Label	Area	Mean	IntDen	RawIntDen	CTCF	Normalize
	1	DMF stella 1.tif	0.174	57.526	10.007	225158	225156				1	DMF smo 1.tif	0.174	33.814	3.288	73984	73981.6	0.32858
	2	DMF stella 2.tif	0.146	71.721	10.436	234816	234814				2	DMF smo 2.tif	0.146	34.192	3.173	71392	71390	0.304028
	3	DMF stella 3.tif	0.137	58.058	7.927	178354	178352				3	DMF smo 3.tif	0.137	22.801	2.143	48224	48222.1	0.270376
	4	DMF stella 4.tif	0.146	48.276	7.025	158056	158054				4	DMF smo 4.tif	0.146	26.571	4.23	95179	95177	0.60218
	5	DMF stella 5.tif	0.121	80.053	9.724	218786	218784				5	DMF smo 5.tif	0.121	23.315	4.056	91255	91253.3	0.417093
	6	DMF stella 6.tif	0.138	73.967	10.191	229299	229297				6	DMF smo 6.tif	0.138	22.969	3.655	82230	82228.1	0.358609
	7	DMF stella 7.tif	0.072	79.358	5.707	128402	128401				7	DMF smo 7.tif	0.072	29.519	75568	75568	75567	0.588523
	8	DMF stella 8.tif	0.082	62.176	5.112	115026	115025				8	DMF smo 8.tif	0.082	29.519	75568	75568	75566.9	0.656961
	9	DMF stella 9.tif	0.099	70.835	6.98	157042	157041				9	DMF smo 9.tif	0.099	0.443	0.1	2256	2254.64	0.014357
	Pur
		Label	Area	Mean	IntDen	RawIntDen	CTCF					Label	Area	Mean	IntDen	RawIntDen	CTCF	Normalize
	1	Pur stella 1.tif	0.092	89.289	8.222	185006	185005				1	Pur smo 1.tif	0.092	106.666	9.695	218131	218130	1.17905
	2	Pur stella 2.tif	0.118	56.447	6.648	149584	149582				2	Pur smo 2.tif	0.118	86.254	5.854	131710	131708	0.880507
	3	Pur stella 3.tif	0.121	57.271	6.903	155318	155316				3	Pur smo 3.tif	0.121	112.904	6.564	147679	147677	0.950817
	4	Pur stella 4.tif	0.129	45.398	5.876	132199	132197				4	Pur smo 4.tif	0.129	58.029	5.455	122731	122729	0.92838
	5	Pur stella 5.tif	0.082	96.318	7.92	178189	178188				5	Pur smo 5.tif	0.082	110.065	9.686	217929	217928	1.22302
	6	Pur stella 6.tif	0.189	60.119	11.356	255505	255502				6	Pur smo 6.tif	0.189	114.967	11.19	251777	251774	0.985409
	7	Pur stella 7.tif	0.146	49.573	7.213	162301	162299				7	Pur smo 7.tif	0.146	106.896	8.918	200644	200642	1.23625
	8	Pur stella 8.tif	0.092	57.603	5.315	119583	119582				8	Pur smo 8.tif	0.092	67.325	4.524	101796	101795	0.851257
	9	Pur stella 9.tif	0.134	32.98	4.421	99469	99467.2				9	Pur smo 9.tif	0.134	89.5	4.216	94870	94868.2	0.953764
	10	Pur stella 10.tif	0.113	38.317	4.346	97785	97783.4				10	Pur smo 10.tif	0.113	99.875	3.658	82297	82295.4	0.841609
	11	Pur stella 11.tif	0.114	41.941	4.772	107369	107367				11	Pur smo 11.tif	0.114	99.987	4.417	99387	99385.4	0.925657
	12	Pur stella 12.tif	0.081	31.893	2.588	58237	58235.9				12	Pur smo 12.tif	0.081	104.815	3.648	82070	82068.9	1.40925
	13	Pur stella 13.tif	0.181	48.469	8.759	197073	197071				13	Pur smo 13.tif	0.181	79.664	10.501	236282	236280	1.19896
	14	Pur stella 14.tif	0.089	78.061	6.928	155888	155887				14	Pur smo 14.tif	0.089	94.441	6.817	153372	153371	0.98386
	15	Pur stella 15.tif	0.179	31.827	5.684	127879	127877				15	Pur smo 15.tif	0.179	66.555	5.348	120332	120330	0.940982
	16	Pur stella 16.tif	0.128	63.713	8.158	183558	183556				16	Pur smo 16.tif	0.128	106.666	9.695	218131	218129	1.18835
	17	Pur stella 17.tif	0.112	57.696	6.447	145049	145047				17	Pur smo 17.tif	0.112	86.254	5.854	131710	131708	0.908037
	18	Pur stella 18.tif	0.199	35.551	7.06	158842	158839				18	Pur smo 18.tif	0.199	112.904	6.564	147679	147676	0.929721
	19	Pur stella 19.tif	0.109	56.201	6.125	137805	137803				19	Pur smo 19.tif	0.109	58.029	5.455	122731	122729	0.890612
	20	Pur stella 20.tif	0.128	62.181	7.97	179329	179327				20	Pur smo 20.tif	0.128	110.065	9.686	217929	217927	1.21525
	21	Pur stella 21.tif	0.115	87.594	10.067	226517	226515				21	Pur smo 21.tif	0.115	114.967	11.19	251777	251775	1.11152
	22	Pur stella 22.tif	0.1	79.032	7.896	177663	177662				22	Pur smo 22.tif	0.1	106.896	8.918	200644	200643	1.12935
	23	Pur stella 23.tif	0.134	39.192	5.267	118518	118516				23	Pur smo 23.tif	0.134	67.325	4.524	101796	101794	0.858905
	24	Pur stella 24.tif	0.1	44.472	4.455	100241	100240				24	Pur smo 24.tif	0.1	89.5	4.216	94870	94868.6	0.946418
	25	Pur stella 25.tif	0.109	37.188	4.041	90925	90923.5				25	Pur smo 25.tif	0.109	99.875	3.658	82297	82295.5	0.905107
	26	Pur stella 26.tif	0.096	49.107	4.69	105532	105531				26	Pur smo 26.tif	0.096	99.987	4.417	99387	99385.7	0.94177
	27	Pur stella 27.tif	0.094	26.565	2.497	56186	56184.7				27	Pur smo 27.tif	0.094	104.815	3.648	82070	82068.7	1.46069
	28	Pur stella 28.tif	0.132	75.014	9.869	222042	222040				28	Pur smo 28.tif	0.132	79.664	10.501	236282	236280	1.06413
	29	Pur stella 29.tif	0.075	93.884	7.068	159039	159038				29	Pur smo 29.tif	0.075	94.441	6.817	153372	153371	0.964367
	30	Pur stella 30.tif	0.066	83.246	5.513	124037	124036				30	Pur smo 30.tif	0.066	66.555	5.348	120332	120331	0.97013
	31	Pur stella 31.tif	0.186	96.154	17.915	403077	403074				31	Pur smo 31.tif	0.186	108.986	25.517	574138	574135	1.42439
	32	Pur stella 32.tif	0.107	60.963	6.514	146554	146553				32	Pur smo 32.tif	0.107	48.006	5.989	134752	134751	0.919469
	33	Pur stella 33.tif	0.131	97.336	12.736	286557	286555				33	Pur smo 33.tif	0.131	93.463	16.483	370861	370859	1.2942

## Sheet: Fig4B Gli3 normalized intensity
	DMF	Pur						Unpaired t test with Welch's correction
	0.110333	0.946508						P value	<0.0001
	0.319303	0.345742						P value summary	****
	0.100922	0.802321						Significantly different (P < 0.05)?	Yes
	0.0997008	0.457913						One- or two-tailed P value?	Two-tailed
	0.107085	0.861653						Welch-corrected t, df	t=9.416, df=23.57
	0.252482	0.612405
	0.128177	1.01734
	0.163997	0.417117
	0.127876	0.723235
	0.235037	0.796399
	0.136161	0.551623
	0.187295	0.443523
	0.134263	0.475787
	0.315681	1.12768
	0.181013	0.638856
	0.238821	0.775028
	0.261152	0.389794
	0.155308	0.71962
		0.63263
		0.593937
	DMF
		Label	Area	Mean	IntDen	RawIntDen	CTCF					Label	Area	Mean	IntDen	RawIntDen	CTCF	Normalize
	1	DMF stella 1.tif	0.226	83.665	18.934	426023	426021				1	DMF GLI3 1.tif	0.226	15.838	47006	47006	47004.4	0.110333
	2	DMF stella 2.tif	0.043	57.413	2.442	54944	54943.7				2	DMF GLI3 2.tif	0.043	7.917	17544	17544	17543.7	0.319303
	3	DMF stella 3.tif	0.06	185.071	11.137	250586	250586				3	DMF GLI3 3.tif	0.06	16.594	25290	25290	25289.6	0.100922
	4	DMF stella 4.tif	0.136	116.193	15.771	354853	354852				4	DMF GLI3 4.tif	0.136	15.738	35380	35380	35379	0.0997008
	5	DMF stella 5.tif	0.143	107.352	15.359	345567	345566				5	DMF GLI3 5.tif	0.143	15.838	47006	37006	37005	0.107085
	6	DMF stella 6.tif	0.07	48.837	3.44	77406	77405.5				6	DMF GLI3 6.tif	0.07	7.917	17544	19544	19543.5	0.252482
	7	DMF stella 7.tif	0.155	52.181	8.075	181695	181694				7	DMF GLI3 7.tif	0.155	16.594	25290	23290	23288.9	0.128177
	8	DMF stella 8.tif	0.117	58.909	6.878	154755	154754				8	DMF GLI3 8.tif	0.117	15.738	35380	25380	25379.2	0.163997
	9	DMF stella 9.tif	0.112	115.292	12.862	289384	289383				9	DMF GLI3 9.tif	0.112	15.838	47006	37006	37005.2	0.127876
	10	DMF stella 10.tif	0.086	43.083	3.696	83151	83150.4				10	DMF GLI3 10.tif	0.086	7.917	17544	19544	19543.4	0.235037
	11	DMF stella 11.tif	0.163	44.75	7.275	163696	163695				11	DMF GLI3 11.tif	0.163	16.594	25290	22290	22288.9	0.136161
	12	DMF stella 12.tif	0.068	88.335	6.022	135506	135506				12	DMF GLI3 12.tif	0.068	15.738	35380	25380	25379.5	0.187295
	13	DMF stella 13.tif	0.119	102.996	12.25	275618	275617				13	DMF GLI3 13.tif	0.119	15.838	47006	37006	37005.2	0.134263
	14	DMF stella 14.tif	0.054	47.914	2.611	58742	58741.6				14	DMF GLI3 14.tif	0.054	7.917	17544	18544	18543.6	0.315681
	15	DMF stella 15.tif	0.047	106.549	4.982	112090	112090				15	DMF GLI3 15.tif	0.047	16.594	25290	20290	20289.7	0.181013
	16	DMF stella 16.tif	0.041	92.354	3.793	85335	85334.7				16	DMF GLI3 16.tif	0.041	15.738	35380	20380	20379.7	0.238821
	17	DMF stella 17.tif	0.049	93.499	4.596	103410	103410				17	DMF GLI3 17.tif	0.049	15.838	47006	27006	27005.7	0.261152
	18	DMF stella 18.tif	0.096	82.257	7.882	177347	177346				18	DMF GLI3 18.tif	0.096	7.917	17544	27544	27543.3	0.155308
	Pur
		Label	Area	Mean	IntDen	RawIntDen	CTCF					Label	Area	Mean	IntDen	RawIntDen	CTCF	Normalize
	1	Pur stella 1.tif	0.085	48.863	4.174	93914	93913.4				1	Pur GLI3 1.tif	0.085	30.844	88891	88891	88889.8	0.946508
	2	Pur stella 2.tif	0.149	124.944	18.647	419562	419561				2	Pur GLI3 2.tif	0.149	54.128	145062	145062	145060	0.345742
	3	Pur stella 3.tif	0.139	48.029	6.669	150042	150041				3	Pur GLI3 3.tif	0.139	29.961	120383	120383	120381	0.802321
	4	Pur stella 4.tif	0.124	130.821	16.28	366300	366299				4	Pur GLI3 4.tif	0.124	33.872	167735	167735	167733	0.457913
	5	Pur stella 5.tif	0.171	23.761	4.071	91598	91596.8				5	Pur GLI3 5.tif	0.171	32.614	78927	78927	78924.6	0.861653
	6	Pur stella 6.tif	0.159	55.306	8.79	197775	197774				6	Pur GLI3 6.tif	0.159	36.526	121120	121120	121118	0.612405
	7	Pur stella 7.tif	0.102	42.355	4.32	97205	97204.3				7	Pur GLI3 7.tif	0.102	30.844	88891	98891	98889.6	1.01734
	8	Pur stella 8.tif	0.123	116.557	14.391	323796	323795				8	Pur GLI3 8.tif	0.123	54.128	145062	135062	135060	0.417117
	9	Pur stella 9.tif	0.131	60.945	8.012	180276	180275				9	Pur GLI3 9.tif	0.131	29.961	120383	130383	130381	0.723235
	10	Pur stella 10.tif	0.128	68.675	8.803	198059	198058				10	Pur GLI3 10.tif	0.128	33.872	167735	157735	157733	0.796399
	11	Pur stella 11.tif	0.166	48.105	7.97	179335	179334				11	Pur GLI3 11.tif	0.166	32.614	78927	98927	98924.7	0.551623
	12	Pur stella 12.tif	0.119	118.989	14.141	318177	318176				12	Pur GLI3 12.tif	0.119	36.526	121120	141120	141118	0.443523
	13	Pur stella 13.tif	0.117	133.944	15.668	352540	352539				13	Pur GLI3 13.tif	0.117	33.872	167735	167735	167733	0.475787
	14	Pur stella 14.tif	0.08	38.797	3.111	69990	69989.4				14	Pur GLI3 14.tif	0.08	32.614	78927	78927	78925.9	1.12768
	15	Pur stella 15.tif	0.136	61.795	8.426	189587	189586				15	Pur GLI3 15.tif	0.136	36.526	121120	121120	121118	0.638856
	16	Pur stella 16.tif	0.159	35.641	5.671	127595	127594				16	Pur GLI3 16.tif	0.159	30.844	88891	98891	98888.8	0.775028
	17	Pur stella 17.tif	0.123	124.817	15.4	346492	346491				17	Pur GLI3 17.tif	0.123	54.128	145062	135062	135060	0.389794
	18	Pur stella 18.tif	0.096	84.036	8.053	181182	181181				18	Pur GLI3 18.tif	0.096	29.961	120383	130383	130382	0.71962
	19	Pur stella 19.tif	0.134	82.669	11.081	249330	249329				19	Pur GLI3 19.tif	0.134	33.872	167735	157735	157733	0.63263
	20	Pur stella 20.tif	0.15	49.424	7.403	166559	166558				20	Pur GLI3 20.tif	0.15	32.614	78927	98927	98924.9	0.593937

## Sheet: Fig4D Ciliation (%)
	Somatic			PGC				Unpaired t test
	Mean	S.D.	N	Mean	S.D.	N		P value	<0.0001
	89.86	5.85	3	11.43	5.02	3		P value summary	****
								Significantly different (P < 0.05)?	Yes
								One- or two-tailed P value?	Two-tailed
								t, df	t=17.62, df=4
		Cell number	Ciliated cells	%
	Somatic	333	300	0.900901
	PGCs	50	4	0.08
		Cell number	Ciliated cells	%
	Somatic	298	250	0.838926
	PGCs	44	4	0.0909091
		Cell number	Ciliated cells	%
	Somatic	340	325	0.955882
	PGCs	64	11	0.171875
