# Supplementary material for: Ptch2/Gas1 and Ptch1/Boc differentially regulate Hedgehog signalling in murine primordial germ cell migration
Source: Nat Commun. 2020 Apr 24;11:1994. doi: 10.1038/s41467-020-15897-3 (PMC7181751; doi:10.1038/s41467-020-15897-3)
Supplement: Supplementary file 15 — Source Data [file 41467_2020_15897_MOESM15_ESM.zip › Figure 5 B D source file.xlsx]

## Sheet: Fig 5B FACS
		FACS										Unpaired t test with Welch's correction
		Soma										P value	0.0001								Paired t test
			GFP- 1	GFP- 2	GFP- 3	Average	Std					P value summary	***								P value	0.0069
		18s	16.46	16.46	16.46	16.46	0					Significantly different (P < 0.05)?	Yes								P value summary	**
		GFP	25.66	25.68	25.75	25.6967	0.0472582					One- or two-tailed P value?	Two-tailed								Significantly different (P < 0.05)?	Yes
		Stella	16.65	16.5	16.71	16.62	0.108167					Welch-corrected t, df	t=76.62, df=2.040								One- or two-tailed P value?	Two-tailed
		Ptch1	32.86	33.02	32.71	32.8633	0.155027														t, df	t=11.94, df=2
		Ptch2	36.22	36.45	36.38	36.35	0.117898														Number of pairs	3
		Soma
			GFP- 1	GFP- 2	GFP- 3	Average	Std
		GFP	0.00170029	0.00167689	0.00159746	0.00165821	5.38972e-05														Paired t test
		Stella	0.876606	0.972655	0.840896	0.896719	0.0681431					Unpaired t test with Welch's correction									P value	0.0489
		Ptch1	1.1564e-05	1.03501e-05	1.28311e-05	1.15817e-05	1.24059e-06					P value	0.0018								P value summary	*
		Ptch2	1.12628e-06	9.60308e-07	1.00805e-06	1.03155e-06	8.54456e-08					P value summary	**								Significantly different (P < 0.05)?	Yes
												Significantly different (P < 0.05)?	Yes								One- or two-tailed P value?	Two-tailed
		PGCs										One- or two-tailed P value?	Two-tailed								t, df	t=4.355, df=2
			GFP+ 1	GFP+ 2	GFP+ 3	Average	Std					Welch-corrected t, df	t=23.51, df=2.012								Number of pairs	3
		18s	20.54	20.54	20.54	20.54	0
		GFP	25.73	25.68	25.75	25.72	0.0360555
		Stella	16.48	16.32	16.5	16.4333	0.0986577
		Ptch1	37.98	37.99	37.96	37.9767	0.0152753
		Ptch2	33.2	33.6	33.9	33.5667	0.351188
		PGCs										Unpaired t test with Welch's correction
		Ratio	GFP+ 1	GFP+ 2	GFP+ 3	Average	Std					P value	0.0234
		GFP	0.0273939	0.02836	0.0270168	0.0275902	0.000692775					P value summary	*
		Stella	16.6795	18.6357	16.4498	17.255	1.20125					Significantly different (P < 0.05)?	Yes
		Ptch1	6e-06	5.58504e-06	5.7024e-06	5.76248e-06	2.13903e-07					One- or two-tailed P value?	Two-tailed
		Ptch2	0.000154511	0.000117098	9.51129e-05	0.000122241	3.00313e-05					Welch-corrected t, df	t=6.425, df=2.000
													3
		Population	GFP	Stella	Ptch1	Ptch2
		GFP-	0.0017	0.88	1.2e-05	1e-06
		GFP-	0.0017	0.97	1e-05	1e-06
		GFP-	0.0016	0.84	1.3e-05	1e-06
		GFP+	0.027	16.68	6e-06	0.0002
		GFP+	0.028	18.64	6e-06	0.00012						Unpaired t test with Welch's correction
		GFP+	0.027	16.45	6e-06	0.0001						P value	0.0451
												P value summary	*
												Significantly different (P < 0.05)?	Yes
												One- or two-tailed P value?	Two-tailed
												Welch-corrected t, df	t=4.550, df=2.000
		Delta calculation
		GFP	Population	18s Ct	GFP Ct	Δ Ct	ΔΔ Ct	Average ΔΔ Ct	S.D. ΔΔ Ct
		PGCs	GFP+	20.54	25.73	5.19	-4.04667	-4.05667	0.0360555
			GFP+	20.54	25.68	5.14	-4.09667
			GFP+	20.54	25.75	5.21	-4.02667
		Soma	GFP-	16.46	25.66	9.2	-0.0366667	-0.00333333	0.0472582
			GFP-	16.46	25.68	9.22	-0.0166667						-5.92119e-16
			GFP-	16.46	25.75	9.29	0.0533333
				Control average Δ Ct		9.23667				unpaired t-test p<0.0001
		Stella	Population	18s Ct	Stella Ct	Δ Ct	ΔΔ Ct	Average ΔΔ Ct	S.D. ΔΔ Ct				-1.77636e-15
		PGCs	GFP+	20.54	16.48	-4.06	-4.22	-4.26667	0.0986577				-0.01
			GFP+	20.54	16.32	-4.22	-4.38						-0.00333333
			GFP+	20.54	16.5	-4.04	-4.2
		Soma	GFP-	16.46	16.65	0.19	0.03	0	0.108167
			GFP-	16.46	16.5	0.04	-0.12						0
			GFP-	16.46	16.71	0.25	0.09						0
				Control average Δ Ct		0.16				unpaired t-test p<0.0001
		Ptch1	Population	18s Ct	Ptch1 Ct	Δ Ct	ΔΔ Ct	Average ΔΔ Ct	S.D. ΔΔ Ct
		PGCs	GFP+	20.54	37.98	17.44	1.03667	1.03333	0.0152753
			GFP+	20.54	37.99	17.45	1.04667
			GFP+	20.54	37.96	17.42	1.01667
		Soma	GFP-	16.46	32.86	16.4	-0.00333333	0.00333333	0.155027
			GFP-	16.46	33.02	16.56	0.156667						0.01
			GFP-	16.46	32.71	16.25	-0.153333						0.00333333
				Control average Δ Ct		16.4033				unpaired t-test p=0.0070
		Ptch2	Population	18s Ct	Ptch2 Ct	Δ Ct	ΔΔ Ct	Average ΔΔ Ct	S.D. ΔΔ Ct
		PGCs	GFP+	20.54	33.2	12.66	-7.23	-6.86333	0.351188
			GFP+	20.54	33.6	13.06	-6.83
			GFP+	20.54	33.9	13.36	-6.53
		Soma	GFP-	16.46	36.22	19.76	-0.13	0	0.117898
			GFP-	16.46	36.45	19.99	0.1
			GFP-	16.46	36.38	19.92	0.03
				Control average Δ Ct		19.89				unpaired t-test p=0.0013

## Sheet: Fig 5D Relative intensity
	WT	Gas1 KO					Unpaired t test with Welch's correction
	1.14082	0.195924					P value	<0.0001
	2.07346	0.118891					P value summary	****
	1.8597	0.168089					Significantly different (P < 0.05)?	Yes
	1.24128	0.150477					One- or two-tailed P value?	Two-tailed
	0.935714	0.120575					Welch-corrected t, df	t=9.390, df=11.27
	0.922959
	1.71595
	2.04175
	1.64481
	0.83056
	1.07821
	1.15397
	WT	Gas1 KO					Unpaired t test with Welch's correction
	0.64702	0.678293					P value	0.0564
	0.834926	0.572603					P value summary	ns
	0.790939	0.592578					Significantly different (P < 0.05)?	No
	0.794316	0.873004					One- or two-tailed P value?	Two-tailed
	0.741377	0.396868					Welch-corrected t, df	t=2.306, df=6.663
	0.803741	0.511831
	WT	Gas1 KO					Unpaired t test with Welch's correction
	1.32293	0.402084					P value	0.0054
	1.52579	0.550012					P value summary	**
	0.738145	0.2778					Significantly different (P < 0.05)?	Yes
	0.696055	0.39423					One- or two-tailed P value?	Two-tailed
	0.802854	0.387344					Welch-corrected t, df	t=4.060, df=6.634
	0.724175	0.573804
	0.783936	0.327486
		0.372954
		0.554837
		0.442561
		0.284425
		0.378688
	WT	Gas1 KO					Unpaired t test with Welch's correction
	0.899454	0.692607					P value	0.2583
	1.18465	0.804035					P value summary	ns
	0.906022	0.6872					Significantly different (P < 0.05)?	No
	0.625549	0.562949					One- or two-tailed P value?	Two-tailed
	0.794535	0.56272					Welch-corrected t, df	t=1.190, df=11.45
	0.941221	0.995546
		1.17085
		0.729029
		0.752674

## Sheet: Fig 5D Raw intensity
		Gas1
		WT
			Label	Area	Mean	IntDen	RawIntDen	CTCF					Label	Area	Mean	IntDen	RawIntDen	CTCF	Normalize
		1	WT SSEA 1.tif	22	254	12.769	287292	286989				1	WT Gas1 1.tif	83	204	14.602	328547	327403	1.14082
		2	WT SSEA 2.tif	15	226	6.03	135679	135472				2	WT Gas1 2.tif	83	172	12.535	282040	280896	2.07346
		3	WT SSEA 3.tif	15	254	6.441	144921	144714				3	WT Gas1 3.tif	72	161	12.005	270118	269126	1.8597
		4	WT SSEA 4.tif	20	231	6.848	154073	153797				4	WT Gas1 4.tif	71	130	8.528	191885	190906	1.24129
		5	WT SSEA 5.tif	22	237	4.838	108844	108541				5	WT Gas1 5.tif	42	110	4.54	102142	101563	0.935714
		6	WT SSEA 6.tif	29	254	21.523	484266	483866				6	WT Gas1 6.tif	86	206	19.901	447774	446589	0.922959
		7	WT SSEA 7.tif	16	124	4.902	110288	110067				7	WT Gas1 7.tif	54	86	8.427	189615	188871	1.71595
		8	WT SSEA 8.tif	20	113	6.816	153355	153079				8	WT Gas1 8.tif	65	103	13.931	313445	312549	2.04175
		9	WT SSEA 9.tif	22	129	5.306	119391	119088				9	WT Gas1 9.tif	53	86	8.738	196607	195876	1.64481
		10	WT SSEA 10.tif	23	254	19.994	449869	449552				10	WT Gas1 10.tif	55	143	16.628	374138	373380	0.83056
		11	WT SSEA 11.tif	44	254	22.832	513709	513103				11	WT Gas1 11.tif	90	138	24.643	554473	553232	1.07821
		12	WT SSEA 12.tif	13	254	14.354	322957	322778				12	WT Gas1 12.tif	55	193	16.588	373233	372475	1.15397
		Gas 1 KO
			Label	Area	Mean	IntDen	RawIntDen	CTCF					Label	Area	Mean	IntDen	RawIntDen	CTCF	Normalize
		1	gKO SSEA 1.tif	22	235	12.665	284956	284653				1	gKO Gas1 1.tif	48	78	8.286	56432	55770.4	0.195924
		2	gKO SSEA 2.tif	24	254	10.275	231196	230865				2	gKO Gas1 2.tif	27	52	5.681	27820	27447.8	0.118891
		3	gKO SSEA 3.tif	48	254	12.288	276470	275808				3	gKO Gas1 3.tif	25	43	2.965	46705	46360.4	0.168089
		4	gKO SSEA 4.tif	12	141	6.622	148999	148834				4	gKO Gas1 4.tif	23	49	4.565	22713	22396	0.150477
		5	gKO SSEA 5.tif	21	254	9.022	202995	202706				5	Gas1 SSEA 5.tif	24	50	1.99	24772	24441.2	0.120575
		Ptch2
		WT
			Label	Area	Mean	IntDen	RawIntDen	CTCF					Label	Area	Mean	IntDen	RawIntDen	CTCF	Normalize
		1	WT SSEA 1.tif	26	254	13.02	292940	292582				1	WT Ptch2 1.tif	29	167	8.431	189706	189306	0.64702
		2	WT SSEA 2.tif	15	185	11.806	265638	265431				2	WT Ptch2 2.tif	25	145	9.865	221960	221615	0.834926
		3	WT SSEA 3.tif	22	254	9.263	208409	208106				3	WT Ptch2 3.tif	51	166	8.68	165302	164599	0.790939
		4	WT SSEA 4.tif	16	192	2.022	45493	45272.5				4	WT Ptch2 4.tif	63	150	1.815	36829	35960.6	0.794316
		5	WT SSEA 5.tif	41	254	15.512	349027	348462				5	WT Ptch2 5.tif	67	178	11.523	259265	258342	0.741377
		6	WT SSEA 6.tif	20	158	4.24	95399	95123.3				6	WT Ptch2 6.tif	30	109	3.416	76868	76454.5	0.803741
		Gas 1 KO
			Label	Area	Mean	IntDen	RawIntDen	CTCF					Label	Area	Mean	IntDen	RawIntDen	CTCF	Normalize
		1	gKO SSEA 1.tif	42	143	8.504	191347	190768				1	gKO Ptch2 1.tif	26	101	5.767	129755	129397	0.678293
		2	gKO SSEA 2.tif	41	132	8.786	197690	197125				2	gKO Ptch2 2.tif	29	83	5.034	113274	112874	0.572603
		3	gKO SSEA 3.tif	40	171	8.248	185587	185036				3	gKO Ptch2 3.tif	28	112	4.89	110034	109648	0.592578
		4	gKO SSEA 4.tif	46	161	12.987	292209	291575				4	gKO Ptch2 4.tif	47	126	11.342	255194	254546	0.873004
		5	gKO SSEA 5.tif	25	198	12.029	270652	270307				5	gKO Ptch2 5.tif	16	81	4.778	107497	107276	0.396868
		6	gKO SSEA 6.tif	51	171	11.299	254227	253524				6	gKO Ptch2 6.tif	21	71	5.78	130051	129762	0.511831
		p-Src
		WT
			Label	Area	Mean	IntDen	RawIntDen	CTCF					Label	Area	Mean	IntDen	RawIntDen	CTCF	Normalize
		1	WT SSEA 1.tif	56	175	9.912	223020	222248				1	WT pSrc 1.tif	68	145	13.109	294957	294020	1.32293
		2	WT SSEA 2.tif	56	175	9.694	218109	217337				2	WT pSrc 2.tif	84	145	14.79	332768	331610	1.52579
		3	WT SSEA 3.tif	49	151	7.619	171423	170748				3	WT pSrc 3.tif	35	106	5.623	126519	126037	0.738145
		4	WT SSEA 4.tif	19	197	16.987	382204	381942				4	WT pSrc 4.tif	21	138	11.829	266142	265853	0.696055
		5	WT SSEA 5.tif	27	142	6.119	137671	137299				5	WT pSrc 5.tif	18	100	4.91	110479	110231	0.802854
		6	WT SSEA 6.tif	29	107	5.207	117155	116755				6	WT pSrc 6.tif	29	88	3.776	84951	84551.3	0.724175
		7	WT SSEA 7.tif	26	146	5.52	124198	123840				7	WT pSrc 7.tif	34	96	4.336	97551	97082.4	0.783936
		Gas 1 KO
			Label	Area	Mean	IntDen	RawIntDen	CTCF					Label	Area	Mean	IntDen	RawIntDen	CTCF	Normalize
		1	gKO SSEA 1.tif	27	254	9.572	215360	214988				1	gKO pSrc 1.tif	15	53	3.851	86650	86443.2	0.402084
		2	gKO SSEA 2.tif	11	119	5.606	126144	125992				2	gKO pSrc 2.tif	11	38	3.087	69449	69297.4	0.550012
		3	gKO SSEA 3.tif	9	254	9.535	214547	214423				3	gKO pSrc 3.tif	3	30	1.76	59608	59566.6	0.2778
		4	gKO SSEA 4.tif	22	165	12.355	277977	277674				4	gKO pSrc 4.tif	15	42	4.874	109674	109467	0.39423
		5	gKO SSEA 5.tif	30	176	12.405	279123	278709				5	gKO pSrc 5.tif	11	42	4.805	108108	107956	0.387344
		6	gKO SSEA 6.tif	26	170	6.936	156062	155704				6	gKO pSrc 6.tif	11	45	3.978	89495	89343.4	0.573804
		7	gKO SSEA 7.tif	32	222	14.109	317463	317022				7	gKO pSrc 7.tif	15	49	4.623	104027	103820	0.327486
		8	gKO SSEA 8.tif	25	151	8.546	192285	191940				8	gKO pSrc 8.tif	14	42	3.19	71778	71585	0.372954
		9	gKO SSEA 9.tif	16	110	6.503	146323	146102				9	gKO pSrc 9.tif	14	35	3.611	81256	81063	0.554837
		10	gKO SSEA 10.tif	14	93	6.375	143439	143246				10	gKO pSrc 10.tif	10	35	2.824	63533	63395.2	0.442561
		11	gKO SSEA 11.tif	16	213	8.281	186316	186095				11	gKO pSrc 11.tif	10	35	2.359	53068	52930.2	0.284425
		12	gKO SSEA 12.tif	24	151	8.43	189685	189354				12	gKO pSrc 12.tif	10	42	3.193	71844	71706.2	0.378688
		Boc
		WT
			Label	Area	Mean	IntDen	RawIntDen	CTCF					Label	Area	Mean	IntDen	RawIntDen	CTCF	Normalize
		1	WT SSEA 1.tif	23	227	14.277	321242	320925				1	WT Boc 1.tif	57	91	12.864	289443	288657	0.899454
		2	WT SSEA 2.tif	31	254	9.783	220108	219681				2	WT Boc 2.tif	66	109	11.607	261155	260245	1.18465
		3	WT SSEA 3.tif	42	254	13.963	314174	313595				3	WT Boc 3.tif	70	96	12.671	285089	284124	0.906022
		4	WT SSEA 4.tif	42	144	12.913	290547	289968				4	WT Boc 4.tif	71	96	8.105	182368	181389	0.625549
		5	WT SSEA 5.tif	46	182	11.157	251042	250408				5	WT Boc 5.tif	69	93	8.885	199909	198958	0.794535
		6	WT SSEA 6.tif	33	254	14.697	330691	330236				6	WT Boc 6.tif	66	150	13.855	311735	310825	0.941221
		Gas 1 KO
			Label	Area	Mean	IntDen	RawIntDen	CTCF					Label	Area	Mean	IntDen	RawIntDen	CTCF	Normalize
		1	gKO SSEA 1.tif	39	189	11.102	249797	249259				1	gKO Boc 1.tif	55	117	7.707	173397	172639	0.692607
		2	gKO SSEA 2.tif	35	155	9.636	216814	216332				2	gKO Boc 2.tif	42	107	7.756	174517	173938	0.804035
		3	gKO SSEA 3.tif	34	125	7.96	179090	178621				3	gKO Boc 3.tif	35	81	5.477	123231	122749	0.6872
		4	gKO SSEA 4.tif	35	115	6.239	140382	139900				4	gKO Boc 4.tif	34	82	3.521	79225	78756.4	0.562949
		5	gKO SSEA 5.tif	25	114	9.857	221776	221431				5	gKO Boc 5.tif	32	69	5.558	125045	124604	0.56272
		6	gKO SSEA 6.tif	25	116	7.448	167588	167243				6	gKO Boc 6.tif	53	115	7.432	167229	166498	0.995546
		7	gKO SSEA 7.tif	23	116	10.068	226528	226211				7	gKO Boc 7.tif	56	112	11.806	265632	264860	1.17085
		8	gKO SSEA 8.tif	20	138	9.136	205567	205291				8	gKO Boc 8.tif	29	112	6.669	150063	149663	0.729029
		9	gKO SSEA 9.tif	37	145	10.763	242166	241656				9	gKO Boc 9.tif	38	111	8.107	182412	181888	0.752674
