# Supplementary material for: Ptch2/Gas1 and Ptch1/Boc differentially regulate Hedgehog signalling in murine primordial germ cell migration
Source: Nat Commun. 2020 Apr 24;11:1994. doi: 10.1038/s41467-020-15897-3 (PMC7181751; doi:10.1038/s41467-020-15897-3)
Supplement: Supplementary file 15 — Source Data [file 41467_2020_15897_MOESM15_ESM.zip › Figure 8 A B source file.xlsx]

## Sheet: Fig 8A
		Gli1			Gli3
		Mean	sd	n	Mean	sd	n
	Ptch1 ko shh (0)	1	0	3	1	0	3
	Ptch1 ko shh (40m)	0.943021	0.02576	3	1.12893	0.09404	3
	Ptch1 ko shh (24h)	0.968638	0.03658	3	1.08975	0.03398	3
	Gas1 ko shh (0)	1	0	3	1	0	3
	Gas1 ko shh (40m)	1.02967	0.03398	3	1.00955	0.06509	3
	Gas1 ko shh (24h)	1.08975	0.09996	3	1.05462	0.01115	3
		Gli1			Gli3						Unpaired t test			Unpaired t test			Unpaired t test			Unpaired t test			Unpaired t test with Welch's correction			Unpaired t test			Unpaired t test with Welch's correction			Unpaired t test with Welch's correction
		Mean	sd	n	Mean	sd	n				P value	0.0245		P value	0.0152		P value	0.0805		P value	0.2616		P value	0.0729		P value	0.0011		P value	0.0707		P value	0.1296
	Ptch1 ko shh (0)	1	0	3	1	0	3				P value summary	*		P value summary	*		P value summary	ns		P value summary	ns		P value summary	ns		P value summary	**		P value summary	ns		P value summary	ns
	Ptch1 ko shh (40m)	1.38789	0.19101	3	1.35633	0.26519	3				Significantly different (P < 0.05)?	Yes		Significantly different (P < 0.05)?	Yes		Significantly different (P < 0.05)?	No		Significantly different (P < 0.05)?	No		Significantly different (P < 0.05)?	No		Significantly different (P < 0.05)?	Yes		Significantly different (P < 0.05)?	No		Significantly different (P < 0.05)?	No
	Ptch1 ko shh (24h)	1.81736	0.34746	3	1.57585	0.12007	3				One- or two-tailed P value?	Two-tailed		One- or two-tailed P value?	Two-tailed		One- or two-tailed P value?	Two-tailed		One- or two-tailed P value?	Two-tailed		One- or two-tailed P value?	Two-tailed		One- or two-tailed P value?	Two-tailed		One- or two-tailed P value?	Two-tailed		One- or two-tailed P value?	Two-tailed
	Gas1 ko shh (0)	1	0	3	1	0	3				t, df	t=3.517, df=4		t, df	t=4.074, df=4		t, df	t=2.327, df=4		t, df	t=1.306, df=4		Welch-corrected t, df	t=3.498, df=2.000		t, df	t=8.307, df=4		Welch-corrected t, df	t=3.558, df=2.000		Welch-corrected t, df	t=2.500, df=2.000
	Gas1 ko shh (40m)	0.959406	0.0201	3	1.04128	0.0201	3
	Gas1 ko shh (24h)	0.933767	0.02911	3	1.04202	0.02911	3
		Gli1			Gli3						Unpaired t test			Unpaired t test			Unpaired t test			Unpaired t test			Unpaired t test			Unpaired t test			Unpaired t test			Unpaired t test
		Mean	sd	n	Mean	sd	n				P value	0.0017		P value	0.0017		P value	0.0019		P value	0.0008		P value	0.0174		P value	0.005		P value	0.0152		P value	0.0155
	Ptch1 ko shh (0)	1	0	3	1	0	3				P value summary	**		P value summary	**		P value summary	**		P value summary	***		P value summary	*		P value summary	**		P value summary	*		P value summary	*
	Ptch1 ko shh (40m)	1.50308	0.11595	3	1.71209	0.31545	3				Significantly different (P < 0.05)?	Yes		Significantly different (P < 0.05)?	Yes		Significantly different (P < 0.05)?	Yes		Significantly different (P < 0.05)?	Yes		Significantly different (P < 0.05)?	Yes		Significantly different (P < 0.05)?	Yes		Significantly different (P < 0.05)?	Yes		Significantly different (P < 0.05)?	Yes
	Ptch1 ko shh (24h)	7.42705	1.37532	3	5.07171	0.99224	3				One- or two-tailed P value?	Two-tailed		One- or two-tailed P value?	Two-tailed		One- or two-tailed P value?	Two-tailed		One- or two-tailed P value?	Two-tailed		One- or two-tailed P value?	Two-tailed		One- or two-tailed P value?	Two-tailed		One- or two-tailed P value?	Two-tailed		One- or two-tailed P value?	Two-tailed
	Gas1 ko shh (0)	1	0	3	1	0	3				t, df	t=7.515, df=4		t, df	t=7.434, df=4		t, df	t=7.272, df=4		t, df	t=9.219, df=4		t, df	t=3.910, df=4		t, df	t=5.589, df=4		t, df	t=4.074, df=4		t, df	t=4.051, df=4
	Gas1 ko shh (40m)	1.63492	0.15123	3	1.39535	0.16808	3
	Gas1 ko shh (24h)	4.66433	0.54867	3	4.37534	1.26295	3
	Empty vector Gli1							Empty vector Gli3
		GAPDH	Gli1#1			Fold			GAPDH	Gli3#1			Fold
	Ptch1 ko shh (0)	14.3967	31.59	17.1933	6.67269e-06	1		Ptch1 ko shh (0)	14.3967	29.34	14.9433	3.17408e-05	1
	Ptch1 ko shh (40m)	13.7667	31.015	17.2483	6.42309e-06	0.962594		Ptch1 ko shh (40m)	13.7667	28.645	14.8783	3.32036e-05	1.04608
	Ptch1 ko shh (24h)	14.0667	31.27	17.2033	6.6266e-06	0.993092		Ptch1 ko shh (24h)	14.0667	28.95	14.8833	3.30887e-05	1.04247
	Gas1 ko shh (0)	18.75	29.81	11.06	0.000468391	1		Gas1 ko shh (0)	18.75	27.2	8.45	0.00285954	1
	Gas1 ko shh (40m)	19.495	30.55	11.055	0.000470017	1.00347		Gas1 ko shh (40m)	19.495	27.9	8.405	0.00295014	1.03168
	Gas1 ko shh (24h)	18.54	29.34	10.8	0.000560888	1.19748		Gas1 ko shh (24h)	18.54	26.9	8.36	0.00304361	1.06437
		GAPDH	Gli1#2			Fold			GAPDH	Gli3#2			Fold
	Ptch1 ko shh (0)	14.3967	31.7	17.3033	6.18284e-06	1		Ptch1 ko shh (0)	14.3967	29.83	15.4333	2.26003e-05	1
	Ptch1 ko shh (40m)	13.7667	31.14	17.3733	5.89e-06	0.952638		Ptch1 ko shh (40m)	13.7667	29.05	15.2833	2.50766e-05	1.10957
	Ptch1 ko shh (24h)	14.0667	31.48	17.4133	5.72894e-06	0.926588		Ptch1 ko shh (24h)	14.0667	29.41	15.3433	2.40551e-05	1.06437
	Gas1 ko shh (0)	18.75	27.93	9.18	0.00172403	1		Gas1 ko shh (0)	18.75	26.86	8.11	0.00361948	1
	Gas1 ko shh (40m)	19.495	28.65	9.155	0.00175416	1.01748		Gas1 ko shh (40m)	19.495	27.7	8.205	0.00338882	0.936272
	Gas1 ko shh (24h)	18.54	27.62	9.08	0.00184777	1.07177		Gas1 ko shh (24h)	18.54	26.59	8.05	0.00377319	1.04247
		GAPDH	Gli1#3			Fold			GAPDH	Gli3#3			Fold
	Ptch1 ko shh (0)	14.3967	26.415	12.0183	0.000241063	1		Ptch1 ko shh (0)	14.3967	29.59	15.1933	2.66908e-05	1
	Ptch1 ko shh (40m)	13.7667	25.915	12.1483	0.000220291	0.913831		Ptch1 ko shh (40m)	13.7667	28.66	14.8933	3.28602e-05	1.23114
	Ptch1 ko shh (24h)	14.0667	26.109	12.0423	0.000237086	0.983502		Ptch1 ko shh (24h)	14.0667	29.005	14.9383	3.1851e-05	1.19334
	Gas1 ko shh (0)	18.75	28.51	9.76	0.00115331	1		Gas1 ko shh (0)	18.75	28.51	9.76	0.00115331	1
	Gas1 ko shh (40m)	19.495	29.16	9.665	0.00123181	1.06807		Gas1 ko shh (40m)	19.495	29.17	9.675	0.00122331	1.06069
	Gas1 ko shh (24h)	18.54	28.3	9.76	0.00115331	1		Gas1 ko shh (24h)	18.54	28.22	9.68	0.00121907	1.05702
	Ptch2 vector Gli1							Ptch2 vector Gli3
		GAPDH	Gli1#1			Fold			GAPDH	Gli3#1			Fold
	Ptch1 ko shh (0)	14.12	29.955	15.835	1.71076e-05	1		Ptch1 ko shh (0)	14.12	28.875	14.755	3.61662e-05	1
	Ptch1 ko shh (40m)	14.0367	29.45	15.4133	2.29152e-05	1.33947		Ptch1 ko shh (40m)	14.0367	28.705	14.6683	3.84053e-05	1.06191
	Ptch1 ko shh (24h)	14.2033	29.41	15.2067	2.64446e-05	1.54578		Ptch1 ko shh (24h)	14.2033	28.305	14.1017	5.68821e-05	1.5728
	Gas1 ko shh (0)	20.465	30.93	10.465	0.000707491	1		Gas1 ko shh (0)	20.465	28.89	8.425	0.00290953	1
	Gas1 ko shh (40m)	19.3	29.81	10.51	0.000685764	0.96929		Gas1 ko shh (40m)	19.3	27.66	8.36	0.00304361	1.04608
	Gas1 ko shh (24h)	19.49	30.01	10.52	0.000681027	0.962594		Gas1 ko shh (24h)	19.49	27.84	8.35	0.00306478	1.05336
		GAPDH	Gli1#2			Fold			GAPDH	Gli3#2			Fold
	Ptch1 ko shh (0)	14.12	26.13	12.01	0.000242454	1		Ptch1 ko shh (0)	14.12	28.89	14.77	3.57921e-05	1
	Ptch1 ko shh (40m)	14.0367	25.37	11.3333	0.000387549	1.59844		Ptch1 ko shh (40m)	14.0367	28.29	14.2533	5.12058e-05	1.43065
	Ptch1 ko shh (24h)	14.2033	25.07	10.8667	0.000535559	2.20891		Ptch1 ko shh (24h)	14.2033	28.21	14.0067	6.07538e-05	1.69741
	Gas1 ko shh (0)	20.465	29.845	9.38	0.00150085	1		Gas1 ko shh (0)	20.465	28.26	7.795	0.00450268	1
	Gas1 ko shh (40m)	19.3	28.72	9.42	0.00145981	0.972655		Gas1 ko shh (40m)	19.3	27.05	7.75	0.00464534	1.03168
	Gas1 ko shh (24h)	19.49	29.015	9.525	0.00135734	0.904379		Gas1 ko shh (24h)	19.49	27.2	7.71	0.00477594	1.06069
		GAPDH	Gli1#3			Fold			GAPDH	Gli3#3			Fold
	Ptch1 ko shh (0)	14.12	30.08	15.96	1.56878e-05	1		Ptch1 ko shh (0)	14.12	28.86	14.74	3.65441e-05	1
	Ptch1 ko shh (40m)	14.0367	29.7	15.6633	1.92693e-05	1.2283		Ptch1 ko shh (40m)	14.0367	28.12	14.0833	5.76095e-05	1.57644
	Ptch1 ko shh (24h)	14.2033	29.4	15.1967	2.66285e-05	1.69741		Ptch1 ko shh (24h)	14.2033	28.4	14.1967	5.32571e-05	1.45734
	Gas1 ko shh (0)	20.465	26.13	5.665	0.019709	1		Gas1 ko shh (0)	20.465	31.46	10.995	0.000489976	1
	Gas1 ko shh (40m)	19.3	25.37	6.07	0.014885	0.755236		Gas1 ko shh (40m)	19.3	30.23	10.93	0.000512557	1.04608
	Gas1 ko shh (24h)	19.49	25.07	5.58	0.0209051	1.06069		Gas1 ko shh (24h)	19.49	30.45	10.96	0.000502009	1.02456
	Ptch1 vector Gli1							Ptch1 vector Gli3
		GAPDH	Gli1#1			Fold			GAPDH	Gli3#1			Fold
	Ptch1 ko shh (0)	14.41	30.73	16.32	1.22234e-05	1		Ptch1 ko shh (0)	14.41	29.145	14.735	3.6671e-05	1
	Ptch1 ko shh (40m)	14.03	29.735	15.705	1.87208e-05	1.53156		Ptch1 ko shh (40m)	14.03	28.32	14.29	4.99208e-05	1.36131
	Ptch1 ko shh (24h)	15.7933	29.125	13.3317	9.69993e-05	7.93557		Ptch1 ko shh (24h)	15.7933	28.31	12.5167	0.000170651	4.65356
	Gas1 ko shh (0)	19.13	29.87	10.74	0.000584706	1		Gas1 ko shh (0)	19.13	27.52	8.39	0.00298098	1
	Gas1 ko shh (40m)	19.24	29.24	10	0.000976562	1.67018		Gas1 ko shh (40m)	19.24	27.09	7.85	0.00433426	1.45397
	Gas1 ko shh (24h)	20.005	28.36	8.355	0.00305418	5.22344		Gas1 ko shh (24h)	20.005	26.81	6.805	0.00894316	3.00008
		GAPDH	Gli1#2			Fold			GAPDH	Gli3#2			Fold
	Ptch1 ko shh (0)	14.41	25.79	11.38	0.000375214	1		Ptch1 ko shh (0)	14.41	29.55	15.14	2.76953e-05	1
	Ptch1 ko shh (40m)	14.03	24.95	10.92	0.000516122	1.37554		Ptch1 ko shh (40m)	14.03	28.32	14.29	4.99208e-05	1.8025
	Ptch1 ko shh (24h)	15.7933	24.62	8.82667	0.00220246	5.86989		Ptch1 ko shh (24h)	15.7933	28.81	13.0167	0.000120668	4.35699
	Gas1 ko shh (0)	19.13	28.83	9.7	0.00120229	1		Gas1 ko shh (0)	19.13	27.12	7.99	0.00393342	1
	Gas1 ko shh (40m)	19.24	28.12	8.88	0.00212253	1.76541		Gas1 ko shh (40m)	19.24	26.62	7.38	0.00600342	1.52626
	Gas1 ko shh (24h)	20.005	27.49	7.485	0.00558201	4.64282		Gas1 ko shh (24h)	20.005	25.78	5.775	0.0182621	4.64282
		GAPDH	Gli1#3			Fold			GAPDH	Gli3#3			Fold
	Ptch1 ko shh (0)	14.41	30.82	16.41	1.14841e-05	1		Ptch1 ko shh (0)	14.41	29.46	15.05	2.9478e-05	1
	Ptch1 ko shh (40m)	14.03	29.76	15.73	1.83992e-05	1.60214		Ptch1 ko shh (40m)	14.03	28.1	14.07	5.81444e-05	1.97247
	Ptch1 ko shh (24h)	15.7933	29.12	13.3267	9.7336e-05	8.4757		Ptch1 ko shh (24h)	15.7933	28.21	12.4167	0.000182899	6.20458
	Gas1 ko shh (0)	19.13	28.84	9.71	0.00119398	1		Gas1 ko shh (0)	19.13	28.67	9.54	0.0013433	1
	Gas1 ko shh (40m)	19.24	28.395	9.155	0.00175416	1.46917		Gas1 ko shh (40m)	19.24	28.51	9.27	0.00161976	1.20581
	Gas1 ko shh (24h)	20.005	27.67	7.665	0.00492726	4.12673		Gas1 ko shh (24h)	20.005	27.09	7.085	0.0073655	5.48313
