# Supplementary material for: Ptch2/Gas1 and Ptch1/Boc differentially regulate Hedgehog signalling in murine primordial germ cell migration
Source: Nat Commun. 2020 Apr 24;11:1994. doi: 10.1038/s41467-020-15897-3 (PMC7181751; doi:10.1038/s41467-020-15897-3)
Supplement: Supplementary file 15 — Source Data [file 41467_2020_15897_MOESM15_ESM.zip › Figure 9 B source file.xlsx]

## Sheet: Fig 9B Smo normalized intensity
	DMF	+SHH						Unpaired t test with Welch's correction
	0.282578	1.4775						P value	<0.0001
	0.344907	0.662455						P value summary	****
	0.11489	0.653521						Significantly different (P < 0.05)?	Yes
	0.52108	1.26531						One- or two-tailed P value?	Two-tailed
	0.465758	0.591115						Welch-corrected t, df	t=5.389, df=18.16
	0.421224	1.29095
	0.32188	0.74389
	0.107416	0.912692
	0.14392	0.672972
	0.272241	0.84653
	0.470571	0.585273
	0.343832	0.777389
	0.594112	0.652125
	0.565221
	DMF
		Label	Area	Mean	IntDen	RawIntDen	CTCF					Label	Area	Mean	IntDen	RawIntDen	CTCF	Normalize
	1	DMF stella 1.tif	0.108	17.847	1.924	43298	43296.5				1	DMF smo 1.tif	0.098	5.539	0.544	12236	12234.6	0.282578
	2	DMF stella 2.tif	0.106	21.363	2.264	50930	50928.5				2	DMF smo 2.tif	0.102	7.664	0.781	17567	17565.6	0.344907
	3	DMF stella 3.tif	0.096	83.945	8.07	181572	181571				3	DMF smo 3.tif	0.097	9.526	0.927	20862	20860.7	0.11489
	4	DMF stella 4.tif	0.096	66.763	6.397	143942	143941				4	DMF smo 4.tif	0.101	32.883	3.334	75006	75004.6	0.52108
	5	DMF stella 5.tif	0.184	58.36	10.723	241261	241258				5	DMF smo 5.tif	0.143	34.876	4.994	112370	112368	0.465758
	6	DMF stella 6.tif	0.105	113.482	11.868	267023	267022				6	DMF smo 6.tif	0.073	68.625	4.999	112477	112476	0.421224
	7	DMF stella 7.tif	0.066	65.46	4.317	97143	97142.1				7	DMF smo 7.tif	0.066	21.014	1.39	31269	31268.1	0.32188
	8	DMF stella 8.tif	0.078	97.802	7.611	171251	171250				8	DMF smo 8.tif	0.08	10.158	0.818	18396	18394.9	0.107416
	9	DMF stella 9.tif	0.084	80.662	6.776	152451	152450				9	DMF smo 9.tif	0.1	9.743	0.975	21942	21940.6	0.14392
	10	DMF stella 10.tif	0.092	18.91	1.73	38936	38934.7				10	DMF smo 10.tif	0.099	4.777	0.471	10601	10599.6	0.272241
	11	DMF stella 11.tif	0.073	138.556	10.056	226262	226261				11	DMF smo 11.tif	0.088	53.829	4.732	106473	106472	0.470571
	12	DMF stella 12.tif	0.104	85.638	8.941	201164	201163				12	DMF smo 12.tif	0.058	53.411	3.074	69167	69166.2	0.343832
	13	DMF stella 13.tif	0.111	17.048	1.893	42586	42584.5				13	DMF smo 13.tif	0.077	14.65	1.124	25301	25299.9	0.594112
	14	DMF stella 14.tif	0.078	69.168	5.401	121528	121527				14	DMF smo 14.tif	0.104	29.456	3.053	68691	68689.6	0.565221
	+SHH 10 minutes
		Label	Area	Mean	IntDen	RawIntDen	CTCF					Label	Area	Mean	IntDen	RawIntDen	CTCF	Normalize
	1	SHH stella 1.tif	0.033	117.436	3.857	86785	86784.5				1	SHH smo 1.tif	0.153	37.167	5.699	128226	128224	1.4775
	2	SHH stella 2.tif	0.134	18.585	2.492	56072	56070.2				2	SHH smo 2.tif	0.076	21.596	1.651	37145	37144	0.662455
	3	SHH stella 3.tif	0.049	118.059	5.83	131164	131163				3	SHH smo 3.tif	0.075	50.661	3.81	85719	85718	0.653521
	4	SHH stella 4.tif	0.022	107.302	2.318	52149	52148.7				4	SHH smo 4.tif	0.066	44.256	2.933	65985	65984.1	1.26531
	5	SHH stella 5.tif	0.085	106.75	9.119	205174	205173				5	SHH smo 5.tif	0.085	63.366	5.39	121282	121281	0.591115
	6	SHH stella 6.tif	0.086	63.747	5.496	123670	123669				6	SHH smo 6.tif	0.111	64.066	7.096	159652	159650	1.29095
	7	SHH stella 7.tif	0.069	47.267	3.244	92980	92979				7	SHH smo 7.tif	0.058	53.411	3.074	69167	69166.2	0.74389
	8	SHH stella 8.tif	0.13	36.027	4.676	105199	105197				8	SHH smo 8.tif	0.098	43.367	4.267	96014	96012.6	0.912692
	9	SHH stella 9.tif	0.088	106.96	9.374	210926	210925				9	SHH smo 9.tif	0.105	60.097	6.309	141948	141947	0.672972
	10	SHH stella 10.tif	0.102	17.471	1.773	39903	39901.6				10	SHH smo 10.tif	0.08	18.652	1.501	33779	33777.9	0.84653
	11	SHH stella 11.tif	0.073	60.088	4.414	99325	99324				11	SHH smo 11.tif	0.096	26.913	2.584	58133	58131.7	0.585273
	12	SHH stella 12.tif	0.098	20.726	2.035	45784	45782.6				12	SHH smo 12.tif	0.079	20.052	1.582	35592	35590.9	0.777389
	13	SHH stella 13.tif	0.119	50.574	6.006	135134	135132				13	SHH smo 13.tif	0.133	29.542	3.917	88125	88123.2	0.652125

## Sheet: Fig9B Gli3 normalized intensity
	DMF	+SHH						Unpaired t test with Welch's correction
	0.41928	0.078712						P value	0.8542
	0.65457	0.397313						P value summary	ns
	0.499034	0.48964						Significantly different (P < 0.05)?	No
	0.387904	0.035244						One- or two-tailed P value?	Two-tailed
	0.58319	0.385596						Welch-corrected t, df	t=0.1867, df=15.97
	0.439394	0.372055
	0.140629	0.603072
	0.02226	0.414238
	0.325863	0.540143
	DMF
		Label	Area	Mean	IntDen	RawIntDen	CTCF					Label	Area	Mean	IntDen	RawIntDen	CTCF	Normalize
	1	DMF stella 1.tif	0.129	55.093	7.113	160046	160044				1	DMF gli3 1.tif	0.116	25.681	2.982	67105	67103.4	0.41928
	2	DMF stella 2.tif	0.124	43.597	5.389	121242	121240				2	DMF gli3 2.tif	0.127	27.768	3.527	79362	79360.2	0.65457
	3	DMF stella 3.tif	0.129	46.7	6.038	135851	135849				3	DMF gli3 3.tif	0.121	24.833	3.013	67795	67793.3	0.499034
	4	DMF stella 4.tif	0.128	47.819	6.108	137431	137429				4	DMF gli3 4.tif	0.116	20.371	2.369	53311	53309.4	0.387904
	5	DMF stella 5.tif	0.116	50.1	5.794	130360	130358				5	DMF gli3 5.tif	0.096	35.083	3.379	76025	76023.7	0.58319
	6	DMF stella 6.tif	0.161	41.918	6.767	152247	152245				6	DMF gli3 6.tif	0.115	25.909	2.973	66897	66895.4	0.439394
	7	DMF stella 7.tif	0.196	123.711	24.203	544577	544574				7	DMF gli3 7.tif	0.137	24.809	3.404	76585	76583.1	0.140629
	8	DMF stella 8.tif	0.165	148.39	24.521	551713	551711				8	DMF gli3 8.tif	0.157	3.467	0.546	12283	12280.8	0.0222596
	9	DMF stella 9.tif	0.116	57.368	6.675	150190	150188				9	DMF gli3 9.tif	0.085	25.611	2.175	48942	48940.8	0.325863
	+SHH 10 minutes
		Label	Area	Mean	IntDen	RawIntDen	CTCF					Label	Area	Mean	IntDen	RawIntDen	CTCF	Normalize
	1	SHH stella 1.tif	0.1	138.828	13.827	311113	311112				1	SHH gli3 1.tif	0.068	16.079	1.088	24489	24488.1	0.0787115
	2	SHH stella 2.tif	0.047	114.299	5.395	121386	121385				2	SHH gli3 2.tif	0.077	27.894	2.144	48229	48227.9	0.397313
	3	SHH stella 3.tif	0.106	72.261	7.679	172775	172774				3	SHH gli3 3.tif	0.081	46.279	3.76	84598	84596.9	0.48964
	4	SHH stella 4.tif	0.114	65.329	7.479	168288	168286				4	SHH gli3 4.tif	0.14	1.885	0.264	5933	5931.07	0.0352439
	5	SHH stella 5.tif	0.137	62.927	8.642	194445	194443				5	SHH gli3 5.tif	0.109	30.641	3.332	74978	74976.5	0.385596
	6	SHH stella 6.tif	0.096	74.4	7.142	160703	160702				6	SHH gli3 6.tif	0.085	31.109	2.657	59791	59789.8	0.372055
	7	SHH stella 7.tif	0.133	38.218	5.092	114578	114576				7	SHH gli3 7.tif	0.095	32.184	3.071	69099	69097.7	0.603072
	8	SHH stella 8.tif	0.171	58.044	9.901	222774	222772				8	SHH gli3 8.tif	0.117	35.048	4.101	92282	92280.4	0.414238
	9	SHH stella 9.tif	0.148	39.634	5.852	131664	131662				9	SHH gli3 9.tif	0.121	26.223	3.161	71118	71116.3	0.540143

## Sheet: Fig9B CREB normalized intensity
	DMF	+SHH						Unpaired t test with Welch's correction
	0.15317	0.896508						P value	<0.0001
	0.139191	1.13461						P value summary	****
	0.111908	0.919905						Significantly different (P < 0.05)?	Yes
	0.233488	1.04771						One- or two-tailed P value?	Two-tailed
	0.271677	0.727235						Welch-corrected t, df	t=12.11, df=9.552
	0.137224	0.880871
	0.263523	0.829991
	0.230694
	0.37317
	DMF
		Label	Area	Mean	IntDen	RawIntDen	CTCF					Label	Area	Mean	IntDen	RawIntDen	CTCF	Normalize
	1	DMF stella 1.tif	0.097	89.871	8.747	196817	196816				1	DMF pCREB 1.tif	0.122	10.979	1.34	30148	30146.3	0.15317
	2	DMF stella 2.tif	0.13	55.928	7.266	163477	163475				2	DMF pCREB 2.tif	0.121	8.342	1.011	22756	22754.3	0.139191
	3	DMF stella 3.tif	0.106	55.155	5.829	131159	131158				3	DMF pCREB 3.tif	0.107	6.093	0.652	14679	14677.5	0.111908
	4	DMF stella 4.tif	0.103	110.277	11.361	255623	255622				4	DMF pCREB 4.tif	0.101	26.293	2.653	59686	59684.6	0.233488
	5	DMF stella 5.tif	0.136	63.715	8.694	195606	195604				5	DMF pCREB 5.tif	0.13	18.169	2.362	53143	53141.2	0.271677
	6	DMF stella 6.tif	0.092	93.884	8.683	195373	195372				6	DMF pCREB 6.tif	0.098	12.104	1.192	26811	26809.6	0.137224
	7	DMF stella 7.tif	0.108	59.219	6.404	144079	144078				7	DMF pCREB 7.tif	0.092	28.059	2.576	37969	37967.7	0.263523
	8	DMF stella 8.tif	0.13	165.343	21.531	484456	484454				8	DMF pCREB 8.tif	0.155	32.024	4.967	111763	111761	0.230694
	9	DMF stella 9.tif	0.135	99.422	13.442	302441	302439				9	DMF pCREB 9.tif	0.128	39.339	5.016	112863	112861	0.37317
	+SHH 10 minutes
		Label	Area	Mean	IntDen	RawIntDen	CTCF					Label	Area	Mean	IntDen	RawIntDen	CTCF	Normalize
	1	SHH stella 1.tif	0.096	92.105	8.809	198209	198208				1	SHH pCREB 1.tif	0.084	93.524	7.898	177696	177695	0.896508
	2	SHH stella 2.tif	0.072	106.56	7.634	171774	171773				2	SHH pCREB 2.tif	0.062	68.124	4.218	194897	194896	1.13461
	3	SHH stella 3.tif	0.11	109.021	12.046	271026	271024				3	SHH pCREB 3.tif	0.09	73.774	6.636	249318	249317	0.919905
	4	SHH stella 4.tif	0.103	71.657	7.363	165671	165670				4	SHH pCREB 4.tif	0.082	40.074	3.27	173575	173574	1.04771
	5	SHH stella 5.tif	0.096	128.98	12.439	279886	279885				5	SHH pCREB 5.tif	0.146	62.075	9.046	203544	203542	0.727235
	6	SHH stella 6.tif	0.102	127.887	13.073	194140	194139				6	SHH pCREB 6.tif	0.135	23.398	3.156	171013	171011	0.880871
	7	SHH stella 7.tif	0.111	126.544	14.027	215600	215598				7	SHH pCREB 7.tif	0.161	49.419	7.953	178947	178945	0.829991

## Sheet: Fig9B Src normalized intensity
	DMF	+SHH						Unpaired t test with Welch's correction
	0.229841	0.895458						P value	<0.0001
	0.42649	0.80374						P value summary	****
	0.327201	0.714989						Significantly different (P < 0.05)?	Yes
	0.371333	0.779962						One- or two-tailed P value?	Two-tailed
	0.536201	1.1884						Welch-corrected t, df	t=9.352, df=18.99
	0.105461	0.836255
	0.208879	0.796936
	0.123304	0.8858
	0.0913758	1.19027
	0.328313	0.841097
		1.01266
	DMF
		Label	Area	Mean	IntDen	RawIntDen	CTCF					Label	Area	Mean	IntDen	RawIntDen	CTCF	Normalize
	1	DMF stella 1.tif	1314	78.622	103309	103309	85197.5				1	DMF pSrc 1.tif	0.079	10.971	0.87	19583	19581.9	0.229841
	2	DMF stella 2.tif	0.099	204.648	20.31	456978	456977				2	DMF pSrc 2.tif	0.105	43.778	4.58	103053	194896	0.42649
	3	DMF stella 3.tif	0.068	76.887	5.245	118021	118020				3	DMF pSrc 3.tif	0.054	31.941	1.716	38617	38616.3	0.327201
	4	DMF stella 4.tif	0.116	155.895	18.035	405795	405793				4	DMF pSrc 4.tif	0.097	68.806	6.697	150686	150685	0.371333
	5	DMF stella 5.tif	0.099	73.616	7.27	163574	163573				5	DMF pSrc 5.tif	0.086	45.188	3.898	87709	87707.8	0.536201
	6	DMF stella 6.tif	0.17	51.308	8.72	196200	196198				6	DMF pSrc 6.tif	0.127	7.233	0.92	20693	20691.2	0.105461
	7	DMF stella 7.tif	0.105	62.538	6.56	147589	147588				7	DMF pSrc 7.tif	0.075	18.231	1.37	30829	30828	0.208879
	8	DMF stella 8.tif	0.141	160.556	22.656	509766	509764				8	DMF pSrc 8.tif	0.065	42.673	2.794	62857	62856.1	0.123304
	9	DMF stella 9.tif	0.116	41.275	4.808	108183	108181				9	DMF pSrc 9.tif	0.061	7.227	0.439	9886	9885.16	0.0913758
	10	DMF stella 10.tif	0.15	45.264	6.792	152812	152810				10	DMF pSrc 10.tif	0.105	21.313	2.23	50171	50169.6	0.328313
	+SHH 10 minutes
		Label	Area	Mean	IntDen	RawIntDen	CTCF					Label	Area	Mean	IntDen	RawIntDen	CTCF	Normalize
	1	SHH stella 1.tif	0.129	55.571	7.155	160990	160988				1	SHH pSrc 1.tif	0.129	49.488	6.407	144160	144158	0.895458
	2	SHH stella 2.tif	0.099	37.529	3.725	83802	83800.6				2	SHH pSrc 2.tif	0.078	38.226	2.994	67355	67353.9	0.80374
	3	SHH stella 3.tif	0.09	41.51	3.725	83808	83806.8				3	SHH pSrc 3.tif	0.077	34.557	2.663	59922	59920.9	0.714989
	4	SHH stella 4.tif	0.104	29.382	3.057	68784	68782.6				4	SHH pSrc 4.tif	0.089	26.905	2.384	53649	53647.8	0.779962
	5	SHH stella 5.tif	0.136	43.045	5.862	131890	131888				5	SHH pSrc 5.tif	0.149	91.21	13.633	156738	156736	1.1884
	6	SHH stella 6.tif	0.136	58.844	8.005	180122	180120				6	SHH pSrc 6.tif	0.122	55.054	6.695	150628	150626	0.836255
	7	SHH stella 7.tif	0.102	25.338	2.574	57922	57920.6				7	SHH pSrc 7.tif	0.072	28.302	2.052	46160	46159	0.796936
	8	SHH stella 8.tif	0.088	44.123	3.895	87628	87626.8				8	SHH pSrc 8.tif	0.085	40.682	3.45	77621	77619.8	0.8858
	9	SHH stella 9.tif	0.133	47.065	6.244	140490	140488				9	SHH pSrc 9.tif	0.125	59.425	7.432	167221	167219	1.19027
	10	SHH stella 10.tif	0.118	43.488	5.116	115114	115112				10	SHH pSrc 10.tif	0.098	43.751	4.303	96822	96820.6	0.841097
	11	SHH stella 11.tif	0.102	47.661	4.861	109383	109382				11	SHH pSrc 11.tif	0.097	50.998	4.923	110768	110767	1.01266
