# Supplementary material for: Ptch2/Gas1 and Ptch1/Boc differentially regulate Hedgehog signalling in murine primordial germ cell migration
Source: Nat Commun. 2020 Apr 24;11:1994. doi: 10.1038/s41467-020-15897-3 (PMC7181751; doi:10.1038/s41467-020-15897-3)
Supplement: Supplementary file 15 — Source Data [file 41467_2020_15897_MOESM15_ESM.zip › Supplementary Figure 2 source file.xlsx]

## Sheet: Supplementary Fig2 DMF 
	0µm		20µm		40µm		60µm		80µm
Cell	Slice 1	Slice 2	Slice 1	Slice 2	Slice 1	Slice 2	Slice 1	Slice 2	Slice 1	Slice 2
1	83.9	88.63	97.07	79.43	94.39	78.88	110.4	80.09	34.51	98.8
2	84.84	102.65	83.2	81.27	102.64	102.1	89.87	76.49	29.97	77.66
3	106.67	139.76	82.59	66.96	93.25	101.77	80.82	96.7	80.42	77.54
4	93.18	104.24	90.78	93.5	107.96	120.07	108.44	85.32	73.14	55.1
5	100.77	93.33	100.37	76.91	79.73	93.87	87.15	77.14	79.28	48.37
6	111.67	99.77	90.61	93.87	97.77	104.61	75.93	84.21	17.65	61.92
7	77.59	67.45	94.6	102.42	84.79	107.06	93.69	53.07	67.51	39.02
8	103.51	91.2	90.48	116.56	79.59	83.74	79.39	97.39	46.15	21.91
9	98.15	121.3	108.79	96.2	103.83	89.07	94.89	63.96	63.02	109.86
10	71.75	93.92	91.49	109.84	87.99	101.92	94.7	85.19	43.43	29.35
11	81.07	87.79	97.33	96.41	76.55	93.28	82.86	99.28	39.68	57.28
12	95.42	124.71	126.38	72.82	68.4	107.53	100.48	80.03	45.99	71.77
13	100.28	106.14	113.52	86.47	94.74	91.48	120.75	121.73	36.92	56.94
14	118.62	91.91	91.51	67.66	108.95	75.5	97.99	83.02	45.42	67.89
15	91.59	84.81	90.85	106.39	80.58	110.53	104.72	99.61	76.76	55.26
16	73.04	119.69	104.59	98.14	103.63	100.77	68.63	73.38	46.23	35.02
17	88.81	80.45	109.45	130.59	95.79	87.34	55.75	57.89	60.19	23.51
18	103.44	95.26	95.04	119.95	89.38	106.95	71.46	97.9	57.91	36.91
19	91.12	120.18	86.41	85.77	83.57	86.05	83.94	83.86	82.15	37.25
20	105.48	87.78	92.69	93.7	105.01	102.1	77.63	85.21	65.77	86.72
Average	94.045	100.049	96.8875	93.743	91.927	97.231	88.9745	84.0735	54.605	57.404
Std	12.7593	17.5465	10.9007	17.3018	11.5592	11.4548	15.8078	15.7736	18.6512	24.5269

## Sheet: Supplementary Fig2 Purm
	0µm		20µm		40µm		60µm		80µm
Cell	Slice 1	Slice 2	Slice 1	Slice 2	Slice 1	Slice 2	Slice 1	Slice 2	Slice 1	Slice 2
1	80.5	115.2	78.39	129.29	119.05	97.35	108.46	131.89	131.16	127.06
2	120.07	104.26	99.55	96.41	105.13	73.58	106.48	124.12	116.9	143.67
3	95.34	77.58	82.06	79.93	103.68	118.23	119.25	117.47	137.6	121.74
4	117.98	70.9	75.94	101.45	86.5	128.02	115.96	100.2	122.84	101.54
5	87.61	120.92	125.98	106.51	106.25	131.84	144.53	144.93	133.69	130.65
6	52.42	119.54	114.6	77.45	80.98	126.19	126.63	132.35	129.51	124.58
7	90.99	103.29	104.48	103.45	92.36	115.89	121.77	143.77	125.04	104.03
8	125.93	95.05	89.19	96.29	124.04	115.86	123.5	139.05	141.57	128.97
9	100.48	114.35	133.25	88.8	96.36	87.06	135.35	119.21	133.91	131.49
10	108.95	131.52	103.9	119.18	111.61	100.71	147.71	139.84	119.57	107.62
11	88.27	115.74	126.53	104.73	102.55	92.79	112.78	129.37	104.02	128.2
12	94.01	82.93	107.86	68.93	112.28	127.52	145.51	118.54	111.14	124.8
13	68.92	118.62	125.06	81.98	99.81	127.82	115.71	136.09	134.97	107.17
14	71.38	92.24	82.98	103.77	94.64	102.08	125.01	141.11	109.5	117.1
15	108.41	62.68	77.62	94.55	107.17	105.83	119.53	121.69	138.73	130.57
16	124.63	91.96	69.11	113.48	80.78	78.33	126.66	162.35	141.34	108.35
17	80.71	88.74	117.32	82.99	127.59	94.2	133.24	157.14	142	107.92
18	115.48	73.91	123.96	122.49	108.6	89.64	120.75	143.02	145.18	149.1
19	86.52	117.55	129.01	117.76	83.6	121.84	119.6	145	142.88	117.24
20	90.49	120.84	131.96	92.95	89.99	124.9	120.49	135.21	143.07	132.77
Average	95.4545	100.891	104.937	99.1195	101.648	107.984	124.446	134.117	130.231	122.228
Std	19.8492	19.9872	21.645	16.2681	13.6247	18.1346	11.6286	14.5519	12.5003	13.1468

## Sheet: Supplementary Fig2 Cyc
	0µm		20µm		40µm		60µm		80µm
Cell	Slice 1	Slice 2	Slice 1	Slice 2	Slice 1	Slice 2	Slice 1	Slice 2	Slice 1	Slice 2
1	71.69	93.45	123.38	97.52	71.95	63.73	43.1	47.01	19.81	40.91
2	90.98	99.88	111.58	87.35	65.99	72.3	53.24	70.13	40.31	34.67
3	115.24	82.85	108.05	77.91	98.27	40.72	66.23	38.91	15.13	14.68
4	86.6	84.77	110	115	106.05	83.2	93	71.88	29.95	27.83
5	74.1	74.09	76.59	93.9	72.75	106.3	59.41	43.38	25.6	41.4
6	108.85	100.95	88.52	89.94	97.47	93.42	42.98	40.42	62.58	29.85
7	103.07	76.71	111.88	108.16	71.91	73.7	59.96	62.69	17.79	29.82
8	41.31	78.09	95.87	95.17	79.25	39.32	58.6	56.88	29.04	32.23
9	117.13	87.79	98.57	106.79	80.88	93.91	69.22	91.44	25.91	45.01
10	129.68	110.7	87.93	67.84	93.45	69.44	56.26	52.26	11.92	12.63
11	89.4	98.9	114.18	80.09	103.79	42.62	71.89	36.91	27.71	25.99
12	115.55	111.03	97.99	68.56	68.79	80.15	69.11	57.07	16.49	36.14
13	105.87	87.34	89.99	88.95	75.9	62.55	74.91	65.59	10.99	51.79
14	118.09	71.04	109.64	79.47	74.6	53.74	42.34	80.22	22.61	37.26
15	93.19	100.62	114.02	94.66	56.99	102.29	65.87	52.67	34.23	27.88
16	104.22	121.26	94.76	94.16	55.66	51.5	57.28	49.81	22.95	26.23
17	92.58	108.77	105.99	101.51	70.14	67.12	75.14	67.06	13.81	22.86
18	111.17	117.97	99.28	106.11	63.22	45.22	49.5	46.72	49.78	29.54
19	92.49	78.76	80.45	92.68	65.6	96.03	62.38	76.28	19.97	8.89
20	99.69	100.71	99.2	128.97	45.86	67.39	67.23	54.07	15.67	30.41
Average	98.045	94.284	100.894	93.737	75.926	70.2325	61.8825	58.07	25.6125	30.301
Std	20.0158	15.0429	12.262	15.0907	16.4767	20.9415	12.5174	14.8209	13.0814	10.6064

## Sheet: Supplementary Fig2 Vis
	0µm		5µm		10µm		20µm
Cell	Exp 1	Exp 2	Exp 1	Exp 2	Exp 1	Exp 2	Exp 1	Exp 2
1	232.032	181.024	207.04	211.328	150.32	164.672	176.176	143.616
2	215.424	224.16	167.52	279.856	174.464	183.296	145.584	187.344
3	167.536	183.504	160.064	165.184	160.64	135.872	124.352	183.776
4	168.256	230.384	207.616	228.752	170.112	173.552	156.912	150.256
5	182.816	171.312	189.056	177.232	186.88	165.936	158.592	147.568
6	257.28	218.784	178.816	178.72	180.128	169.872	179.728	165.552
7	266.832	160.352	212.128	176.416	189.216	178.528	156.144	158.752
8	229.488	208.24	238.144	185.952	205.92	159.392	172.592	152.608
9	250.608	227.184	173.888	188.528	187.904	189.504	186.448	177.856
10	166.576	213.312	168.672	193.984	177.136	176.944	161.072	153.792
11				169.568				169.968
12				177.76
Average	213.685	201.826	190.294	194.44	178.272	169.757	161.76	162.826
Std	39.5017	25.4682	25.0539	32.3145	15.7377	14.953	18.2089	15.1223
