# Supplementary material for: Ptch2/Gas1 and Ptch1/Boc differentially regulate Hedgehog signalling in murine primordial germ cell migration
Source: Nat Commun. 2020 Apr 24;11:1994. doi: 10.1038/s41467-020-15897-3 (PMC7181751; doi:10.1038/s41467-020-15897-3)
Supplement: Supplementary file 15 — Source Data [file 41467_2020_15897_MOESM15_ESM.zip › Supplementary Figure 8 source file.xlsx]

## Sheet: Supplementary Fig8B
	Gas1 KO cilia frequency and length
		WT			Gas1 KO								WT			Gas1 KO
		Mean	SD	N	Mean	SD	N						Mean	SD	N	Mean	SD	N
		3.19894	0.73028	186	3.15466	0.678571	120						85.613	5.901	11	85.291	5.034	10
				Area	Length				Area	Length
1		1	WT composite 1.tif	0.563	3.298		1	gKO composite 1.tif	0.691	4.16				Total	Ciliated				Total	Ciliated
2		2	WT composite 1.tif	0.461	2.762		2	gKO composite 1.tif	0.563	3.295			WT 1	21	19	0.904762		gKO 1	14	12	0.857143
3		3	WT composite 1.tif	0.512	3.078		3	gKO composite 1.tif	0.435	2.53			WT 2	19	14	0.736842		gKO 2	14	12	0.857143
4		4	WT composite 1.tif	0.614	3.694		4	gKO composite 1.tif	0.435	2.53			WT 3	27	25	0.925926		gKO 3	16	14	0.875
5		5	WT composite 1.tif	0.563	3.402		5	gKO composite 1.tif	0.512	3.006			WT 4	22	20	0.909091		gKO 4	13	11	0.846154
6		6	WT composite 1.tif	0.614	3.652		6	gKO composite 1.tif	0.742	4.414			WT 5	21	19	0.904762		gKO 5	14	13	0.928571
7		7	WT composite 1.tif	0.64	3.803		7	gKO composite 1.tif	0.435	2.489			WT 6	25	20	0.8		gKO 6	20	17	0.85
8		8	WT composite 1.tif	0.614	3.732		8	gKO composite 1.tif	0.282	1.6			WT 7	14	12	0.857143		gKO 7	13	11	0.846154
9		9	WT composite 1.tif	0.589	3.596		9	gKO composite 1.tif	0.41	2.362			WT 8	19	17	0.894737		gKO 8	11	8	0.727273
10		10	WT composite 1.tif	0.486	2.835		10	gKO composite 1.tif	0.461	2.799			WT 9	19	16	0.842105		gKO 9	16	14	0.875
11		11	WT composite 2.tif	0.64	2.867		11	gKO composite 2.tif	0.64	3.847			WT 10	19	16	0.842105		gKO 10	15	13	0.866667
12		12	WT composite 2.tif	0.589	2.596		12	gKO composite 2.tif	0.384	2.274			WT 11	15	12	0.8			146	125	0.85291
13		13	WT composite 2.tif	0.461	2.753		13	gKO composite 2.tif	0.563	3.334				221	190	0.856134					0.0503434
14		14	WT composite 2.tif	0.717	2.37		14	gKO composite 2.tif	0.666	4.019						0.0590103
15		15	WT composite 2.tif	0.512	3.057		15	gKO composite 2.tif	0.486	2.944
16		16	WT composite 2.tif	0.742	2.483		16	gKO composite 2.tif	0.41	2.437
17		17	WT composite 2.tif	0.461	2.799		17	gKO composite 2.tif	0.435	2.485
18		18	WT composite 2.tif	0.538	3.204		18	gKO composite 2.tif	0.435	2.485
19		19	WT composite 2.tif	0.41	2.362		19	gKO composite 2.tif	0.563	3.334
20		20	WT composite 3.tif	0.742	2.525		20	gKO composite 2.tif	0.41	2.412
21		21	WT composite 3.tif	0.691	4.224		21	gKO composite 3.tif	0.41	2.347
22		22	WT composite 3.tif	0.614	2.68		22	gKO composite 3.tif	0.614	3.712
23		23	WT composite 3.tif	0.64	2.87		23	gKO composite 3.tif	0.538	3.144
24		24	WT composite 3.tif	0.666	3		24	gKO composite 3.tif	0.384	2.291
25		25	WT composite 3.tif	0.973	2.874		25	gKO composite 3.tif	0.563	3.295
26		26	WT composite 3.tif	0.563	3.329		26	gKO composite 3.tif	0.717	4.251
27		27	WT composite 3.tif	0.563	3.424		27	gKO composite 3.tif	0.41	2.405
28		28	WT composite 3.tif	0.717	4.37		28	gKO composite 3.tif	0.435	2.504
29		29	WT composite 3.tif	0.717	4.251		29	gKO composite 3.tif	0.666	4
30		30	WT composite 4.tif	0.691	4.129		30	gKO composite 3.tif	0.589	3.524
31		31	WT composite 4.tif	0.384	2.176		31	gKO composite 4.tif	0.41	2.4
32		32	WT composite 4.tif	0.461	2.753		32	gKO composite 4.tif	0.589	3.578
33		33	WT composite 4.tif	0.666	3.974		33	gKO composite 4.tif	0.589	3.509
34		34	WT composite 4.tif	0.896	2.499		34	gKO composite 4.tif	0.538	3.176
35		35	WT composite 4.tif	0.896	2.442		35	gKO composite 4.tif	0.461	2.725
36		36	WT composite 4.tif	0.845	2.085		36	gKO composite 4.tif	0.358	2.147
37		37	WT composite 4.tif	0.768	2.582		37	gKO composite 4.tif	0.358	2.086
38		38	WT composite 4.tif	0.819	2.983		38	gKO composite 4.tif	0.538	3.2
39		39	WT composite 4.tif	1.05	2.474		39	gKO composite 4.tif	0.512	3.09
40		40	WT composite 4.tif	0.794	2.824		40	gKO composite 4.tif	0.64	3.803
41		41	WT composite 5.tif	0.666	3.048		41	gKO composite 5.tif	0.282	1.632
42		42	WT composite 5.tif	0.666	3		42	gKO composite 5.tif	0.538	3.2
43		43	WT composite 5.tif	0.768	2.576		43	gKO composite 5.tif	0.538	3.144
44		44	WT composite 5.tif	0.461	2.663		44	gKO composite 5.tif	0.563	3.375
45		45	WT composite 5.tif	0.768	4.684		45	gKO composite 5.tif	0.486	2.862
46		46	WT composite 5.tif	0.512	3.006		46	gKO composite 5.tif	0.563	3.283
47		47	WT composite 5.tif	0.589	3.578		47	gKO composite 5.tif	0.512	3.073
48		48	WT composite 5.tif	0.998	2.109		48	gKO composite 5.tif	0.512	3.019
49		49	WT composite 5.tif	0.64	2.873		49	gKO composite 5.tif	0.486	2.831
50		50	WT composite 5.tif	0.512	3.073		50	gKO composite 5.tif	0.461	2.753
51		51	WT composite 5.tif	0.563	3.329		51	gKO composite 6.tif	0.666	3.952
52		52	WT composite 6.tif	0.768	4.643		52	gKO composite 6.tif	0.691	4.209
53		53	WT composite 6.tif	0.947	5.724		53	gKO composite 6.tif	0.435	2.53
54		54	WT composite 6.tif	0.64	3.893		54	gKO composite 6.tif	0.666	4.013
55		55	WT composite 6.tif	0.614	3.683		55	gKO composite 6.tif	0.512	3.073
56		56	WT composite 6.tif	0.282	1.576		56	gKO composite 6.tif	0.486	2.88
57		57	WT composite 6.tif	0.666	4.079		57	gKO composite 6.tif	0.41	2.437
58		58	WT composite 6.tif	1.05	2.676		58	gKO composite 6.tif	0.512	3.057
59		59	WT composite 6.tif	0.845	2.142		59	gKO composite 6.tif	0.563	3.364
60		60	WT composite 6.tif	0.589	3.524		60	gKO composite 6.tif	0.563	3.329
61		61	WT composite 6.tif	0.794	2.811		61	gKO composite 7.tif	0.64	3.893
62		62	WT composite 6.tif	0.614	3.683		62	gKO composite 7.tif	0.512	3.006
63		63	WT composite 7.tif	0.819	2.011		63	gKO composite 7.tif	0.461	2.799
64		64	WT composite 7.tif	0.819	2.908		64	gKO composite 7.tif	0.538	3.216
65		65	WT composite 7.tif	0.486	2.942		65	gKO composite 7.tif	0.691	4.2
66		66	WT composite 7.tif	0.461	2.794		66	gKO composite 7.tif	0.64	3.853
67		67	WT composite 7.tif	0.691	4.114		67	gKO composite 7.tif	0.614	3.68
68		68	WT composite 7.tif	0.461	2.753		68	gKO composite 7.tif	0.41	2.405
69		69	WT composite 7.tif	0.691	4.129		69	gKO composite 7.tif	0.41	2.442
70		70	WT composite 7.tif	0.307	1.789		70	gKO composite 7.tif	0.563	3.329
71		71	WT composite 7.tif	0.435	2.56		71	gKO composite 8.tif	0.589	3.578
72		72	WT composite 7.tif	0.691	4.089		72	gKO composite 8.tif	0.563	3.283
73		73	WT composite 7.tif	0.64	3.896		73	gKO composite 8.tif	0.691	4.227
74		74	WT composite 7.tif	0.614	3.746		74	gKO composite 8.tif	0.435	2.58
75		75	WT composite 8.tif	0.666	4		75	gKO composite 8.tif	0.486	2.898
76		76	WT composite 8.tif	0.666	4		76	gKO composite 8.tif	0.461	2.725
77		77	WT composite 8.tif	0.435	2.504		77	gKO composite 8.tif	0.461	2.715
78		78	WT composite 8.tif	0.717	3.393		78	gKO composite 8.tif	0.614	3.724
79		79	WT composite 8.tif	0.666	3.048		79	gKO composite 8.tif	0.41	2.393
80		80	WT composite 8.tif	0.666	2.952		80	gKO composite 8.tif	0.64	3.856
81		81	WT composite 8.tif	0.614	2.694		81	gKO composite 9.tif	0.563	3.405
82		82	WT composite 8.tif	0.614	2.711		82	gKO composite 9.tif	0.589	3.585
83		83	WT composite 8.tif	0.742	3.414		83	gKO composite 9.tif	0.742	4.413
84		84	WT composite 8.tif	0.666	3.048		84	gKO composite 9.tif	0.717	4.251
85		85	WT composite 8.tif	0.717	3.323		85	gKO composite 9.tif	0.538	3.251
86		86	WT composite 8.tif	0.666	3.051		86	gKO composite 9.tif	0.512	3.028
87		87	WT composite 9.tif	0.666	3.003		87	gKO composite 9.tif	0.512	3.036
88		88	WT composite 9.tif	0.333	1.873		88	gKO composite 9.tif	0.41	2.471
89		89	WT composite 9.tif	0.461	2.663		89	gKO composite 9.tif	0.614	3.683
90		90	WT composite 9.tif	0.589	3.461		90	gKO composite 9.tif	0.717	4.37
91		91	WT composite 9.tif	0.768	3.607		91	gKO composite 10.tif	0.512	3.044
92		92	WT composite 9.tif	0.64	2.87		92	gKO composite 10.tif	0.384	2.223
93		93	WT composite 9.tif	0.666	3.01		93	gKO composite 10.tif	0.461	2.715
94		94	WT composite 9.tif	0.23	1.25		94	gKO composite 10.tif	0.717	4.367
95		95	WT composite 9.tif	0.435	2.565		95	gKO composite 10.tif	0.512	3.09
96		96	WT composite 9.tif	0.614	3.683		96	gKO composite 10.tif	0.666	4.079
97		97	WT composite 10.tif	0.461	2.734		97	gKO composite 10.tif	0.691	4.227
98		98	WT composite 10.tif	0.691	4.151		98	gKO composite 10.tif	0.614	3.694
99		99	WT composite 10.tif	0.563	3.298		99	gKO composite 10.tif	0.307	1.789
100		100	WT composite 10.tif	0.845	5.06		100	gKO composite 10.tif	0.41	2.379
101		101	WT composite 10.tif	0.691	4.089		101	gKO composite 11.tif	0.538	3.152
102		102	WT composite 10.tif	0.563	3.298		102	gKO composite 11.tif	0.512	3.044
103		103	WT composite 10.tif	0.461	2.794		103	gKO composite 11.tif	0.486	2.831
104		104	WT composite 10.tif	0.666	4.079		104	gKO composite 11.tif	0.461	2.794
105		105	WT composite 10.tif	0.512	3.073		105	gKO composite 11.tif	0.614	3.735
106		106	WT composite 10.tif	0.64	3.817		106	gKO composite 11.tif	0.614	3.627
107		107	WT composite 10.tif	0.563	3.341		107	gKO composite 11.tif	0.435	2.499
108		108	WT composite 10.tif	1.05	6.48		108	gKO composite 11.tif	0.41	2.4
109		109	WT composite 10.tif	0.691	4.172		109	gKO composite 11.tif	0.461	2.734
110		110	WT composite 11.tif	0.512	2.976		110	gKO composite 12.tif	0.717	4.318
111		111	WT composite 11.tif	0.538	3.176		111	gKO composite 12.tif	0.717	4.386
112		112	WT composite 11.tif	0.691	4.2		112	gKO composite 12.tif	0.691	4.207
113		113	WT composite 11.tif	0.589	3.509		113	gKO composite 12.tif	0.461	2.774
114		114	WT composite 11.tif	0.691	2.129		114	gKO composite 12.tif	0.691	4.164
115		115	WT composite 11.tif	0.512	3.019		115	gKO composite 12.tif	0.358	2.096
116		116	WT composite 11.tif	0.486	2.849		116	gKO composite 12.tif	0.512	3.028
117		117	WT composite 11.tif	0.768	2.651		117	gKO composite 12.tif	0.589	3.514
118		118	WT composite 11.tif	0.742	2.551		118	gKO composite 12.tif	0.614	3.663
119		119	WT composite 11.tif	0.717	2.305		119	gKO composite 12.tif	0.41	2.437
120		120	WT composite 12.tif	0.845	2.082		120	gKO composite 12.tif	0.563	3.295
121		121	WT composite 12.tif	0.589	3.454				Average	3.15466
122		122	WT composite 12.tif	0.563	3.36				S.D.	0.678571
123		123	WT composite 12.tif	0.64	3.776
124		124	WT composite 12.tif	0.666	4.079
125		125	WT composite 12.tif	0.435	2.484
126		126	WT composite 12.tif	0.307	1.824
127		127	WT composite 12.tif	0.563	3.375
128		128	WT composite 12.tif	0.742	2.517
129		129	WT composite 12.tif	0.589	2.578
130		130	WT composite 12.tif	0.87	2.302
131		131	WT composite 12.tif	0.486	2.884
132		132	WT composite 12.tif	0.589	3.596
133		133	WT composite 12.tif	0.614	3.735
134		134	WT composite 12.tif	0.512	3.057
135		135	WT composite 12.tif	0.845	2.165
136		136	WT composite 12.tif	0.819	4.96
137		137	WT composite 13.tif	0.666	3.029
138		138	WT composite 13.tif	0.64	2.843
139		139	WT composite 13.tif	0.768	4.643
140		140	WT composite 13.tif	0.538	3.263
141		141	WT composite 13.tif	0.742	4.425
142		142	WT composite 13.tif	0.64	3.906
143		143	WT composite 13.tif	0.717	4.37
144		144	WT composite 13.tif	0.512	3.073
145		145	WT composite 13.tif	0.563	3.375
146		146	WT composite 13.tif	0.819	2.983
147		147	WT composite 13.tif	0.538	3.188
148		148	WT composite 14.tif	0.589	3.513
149		149	WT composite 14.tif	0.768	2.607
150		150	WT composite 14.tif	0.614	2.656
151		151	WT composite 14.tif	0.538	3.152
152		152	WT composite 14.tif	0.666	3.003
153		153	WT composite 14.tif	0.614	3.711
154		154	WT composite 14.tif	0.538	3.24
155		155	WT composite 14.tif	0.435	2.624
156		156	WT composite 14.tif	0.794	2.727
157		157	WT composite 14.tif	0.614	3.627
158		158	WT composite 14.tif	0.691	3.224
159		159	WT composite 14.tif	0.717	2.308
160		160	WT composite 14.tif	0.486	2.862
161		161	WT composite 15.tif	0.41	2.379
162		162	WT composite 15.tif	0.563	3.298
163		163	WT composite 15.tif	0.538	3.712
164		164	WT composite 15.tif	0.333	3.034
165		165	WT composite 15.tif	0.742	3.414
166		166	WT composite 15.tif	0.589	2.447
167		167	WT composite 15.tif	0.947	2.798
168		168	WT composite 15.tif	0.666	2.952
169		169	WT composite 15.tif	0.768	2.651
170		170	WT composite 15.tif	0.768	3.615
171		171	WT composite 15.tif	0.896	3.51
172		172	WT composite 16.tif	0.64	3.803
173		173	WT composite 16.tif	0.666	4
174		174	WT composite 16.tif	0.589	3.524
175		175	WT composite 16.tif	0.333	2.927
176		176	WT composite 16.tif	0.666	3.952
177		177	WT composite 16.tif	0.896	3.378
178		178	WT composite 16.tif	0.691	3.101
179		179	WT composite 16.tif	0.512	3.04
180		180	WT composite 16.tif	0.486	2.884
181		181	WT composite 16.tif	0.486	2.937
182		182	WT composite 16.tif	0.64	3.847
183		183	WT composite 16.tif	0.435	3.585
184		184	WT composite 16.tif	0.589	3.578
185		185	WT composite 16.tif	0.563	3.394
186		186	WT composite 16.tif	0.64	3.873
				Average	3.19894
				S.D.	0.730275
